# Supplementary material for: Comparative expression profiles of microRNA in left and right atrial appendages from patients with rheumatic mitral valve disease exhibiting sinus rhythm or atrial fibrillation
Source: J Transl Med. 2014 Apr 6;12:90. doi: 10.1186/1479-5876-12-90 (PMC4077055; doi:10.1186/1479-5876-12-90)
Supplement: Additional file 1 — Primers for qRT-PCR of miRNA and RNU6B. [file 1479-5876-12-90-S1.xls]

## Sheet: Info
No.	miRNA name	miRNA Sequence(5' to 3')/Genbank ID	Length (nt)	RT primer(5' to 3')	Length (nt)	Forward Primer(5' to 3')	Length (nt)	Reversed Primer(5' to 3')	Length (nt)	PCR product Length (bp)
1	hsa-miR-1	UGGAAUGUAAAGAAGUAUGUAU	22	GTCGTATCCAGTGCAGGGTCCGAGGTATTCGCACTGGATACGACATACAT	50	CGCGGTGGAATGTAAAGAAGT	21	CAGTGCAGGGTCCGAGGTAT	20	63
2	hsa-miR-23b-3p	AUCACAUUGCCAGGGAUUACC	21	GTCGTATCCAGTGCAGGGTCCGAGGTATTCGCACTGGATACGACGGTAAT	50	TGCGCATCACATTGCCAG	18	CAGTGCAGGGTCCGAGGTAT	20	62
3	hsa-miR-26a-5p	UUCAAGUAAUCCAGGAUAGGCU	22	GTCGTATCCAGTGCAGGGTCCGAGGTATTCGCACTGGATACGACAGCCTA	50	TGGCGCTTCAAGTAATCCAG	20	CAGTGCAGGGTCCGAGGTAT	20	64
4	hsa-miR-30c-5p	UGUAAACAUCCUACACUCUCAGC	23	GTCGTATCCAGTGCAGGGTCCGAGGTATTCGCACTGGATACGACGCTGAG	50	TGGCGCGTGTAAACATCCTA	20	CAGTGCAGGGTCCGAGGTAT	20	66
5	hsa-miR-125b-5p	UCCCUGAGACCCUAACUUGUGA	22	GTCGTATCCAGTGCAGGGTCCGAGGTATTCGCACTGGATACGACTCACAA	50	ATGCGCTTCCCTGAGACC	18	CAGTGCAGGGTCCGAGGTAT	20	64
6	hsa-miR-133b	UUUGGUCCCCUUCAACCAGCUA	22	GTCGTATCCAGTGCAGGGTCCGAGGTATTCGCACTGGATACGACTAGCTG	50	GTGCTTTGGTCCCCTTCAAC	20	CAGTGCAGGGTCCGAGGTAT	20	62
7	hsa-miR-143-3p	UGAGAUGAAGCACUGUAGCUC	21	GTCGTATCCAGTGCAGGGTCCGAGGTATTCGCACTGGATACGACGAGCTA	50	TGCGCGTGAGATGAAGCA	18	CAGTGCAGGGTCCGAGGTAT	20	63
8	hsa-miR-145-5p	GUCCAGUUUUCCCAGGAAUCCCU	23	GTCGTATCCAGTGCAGGGTCCGAGGTATTCGCACTGGATACGACAGGGAT	50	GCGTGCGTCCAGTTTTCC	18	CAGTGCAGGGTCCGAGGTAT	20	65
9	hsa-miR-451a	AAACCGUUACCAUUACUGAGUU	22	GTCGTATCCAGTGCAGGGTCCGAGGTATTCGCACTGGATACGACAACTCA	50	TGCGCAAACCGTTACCATTA	20	CAGTGCAGGGTCCGAGGTAT	20	63
10	hsa-miR-494	UGAAACAUACACGGGAAACCUC	22	GTCGTATCCAGTGCAGGGTCCGAGGTATTCGCACTGGATACGACGAGGTT	50	TGCGCGTGAAACATACACG	19	CAGTGCAGGGTCCGAGGT	18	64
11	hsa-miR-4454	GGAUCCGAGUCACGGCACCA	20	GTCGTATCCAGTGCAGGGTCCGAGGTATTCGCACTGGATACGACTGGTGC	50	TGCGCTAGGATCCGAGTCA	19	CAGTGCAGGGTCCGAGGTAT	20	63
12	hsa-miR-4484	AAAAGGCGGGAGAAGCCCCA	20	GTCGTATCCAGTGCAGGGTCCGAGGTATTCGCACTGGATACGACTGGGGC	50	AGCGAAAAGGCGGGAGAA	18	CAGTGCAGGGTCCGAGGTAT	20	60
Control	RNU6B	NR_002752.2	11	GTCGTATCCAGTGCAGGGTCCGAGGTATTCGCACTGGATACGACAAAAAT	50	CAAATTCGTGAAGCGTTCCATA	22	AGTGCAGGGTCCGAGGTATTC	21	62
