# Supplementary material for: Comparative expression profiles of microRNA in left and right atrial appendages from patients with rheumatic mitral valve disease exhibiting sinus rhythm or atrial fibrillation
Source: J Transl Med. 2014 Apr 6;12:90. doi: 10.1186/1479-5876-12-90 (PMC4077055; doi:10.1186/1479-5876-12-90)
Supplement: Additional file 2 — Prediction of putative target genes of the validated miRNAs. [file 1479-5876-12-90-S2.xls]

## Sheet: miRNA target genes
#MiRNA	Target Gene Entrez ID	Target Gene name	MiRanda	MirTarget	PicTar	microT	TargetScanS	Experimental validated
hsa-miR-1	1000	CDH2	1	0	0	0	0	1
hsa-miR-1	100037417	DDTL	0	0	0	0	0	1
hsa-miR-1	100101267	POM121C	0	0	0	0	0	1
hsa-miR-1	1002	CDH4	0	0	0	0	0	1
hsa-miR-1	10021	HCN4	0	0	0	0	0	1
hsa-miR-1	100289419	CTF2P	0	0	0	0	0	1
hsa-miR-1	100499483	CCDC180	0	0	0	1	0	1
hsa-miR-1	10051	SMC4	0	0	0	1	0	1
hsa-miR-1	10058	ABCB6	0	0	0	0	0	1
hsa-miR-1	10084	PQBP1	0	0	0	0	0	1
hsa-miR-1	10090	UST	1	1	1	1	1	1
hsa-miR-1	10092	ARPC5	1	0	0	0	0	1
hsa-miR-1	10114	HIPK3	0	0	0	0	0	1
hsa-miR-1	1012	CDH13	0	0	0	0	0	1
hsa-miR-1	10146	G3BP1	0	0	0	1	0	1
hsa-miR-1	10153	CEBPZ	1	0	1	1	1	1
hsa-miR-1	10163	WASF2	0	0	1	0	1	1
hsa-miR-1	1019	CDK4	1	0	0	1	0	1
hsa-miR-1	10195	ALG3	0	0	0	0	0	1
hsa-miR-1	10227	MFSD10	0	0	0	0	0	1
hsa-miR-1	10244	RABEPK	1	0	0	1	0	1
hsa-miR-1	1025	CDK9	1	0	1	1	1	1
hsa-miR-1	10250	SRRM1	1	0	0	0	0	1
hsa-miR-1	10253	SPRY2	1	0	0	0	0	1
hsa-miR-1	10257	ABCC4	1	0	0	1	0	1
hsa-miR-1	10265	IRX5	0	0	0	0	0	1
hsa-miR-1	10280	SIGMAR1	0	0	0	1	0	1
hsa-miR-1	10282	BET1	1	1	1	1	1	0
hsa-miR-1	103	ADAR	1	1	1	1	1	1
hsa-miR-1	10370	CITED2	1	1	1	1	1	0
hsa-miR-1	10380	BPNT1	1	1	1	1	1	0
hsa-miR-1	10424	PGRMC2	1	0	0	0	0	1
hsa-miR-1	10438	C1D	1	0	0	0	0	1
hsa-miR-1	10487	CAP1	1	0	1	1	1	1
hsa-miR-1	1050	CEBPA	0	0	0	0	0	1
hsa-miR-1	10507	SEMA4D	0	0	0	0	0	1
hsa-miR-1	10526	IPO8	0	0	1	1	0	1
hsa-miR-1	10536	LEPREL2	0	0	0	0	0	1
hsa-miR-1	10541	ANP32B	1	0	1	1	1	1
hsa-miR-1	10544	PROCR	1	0	0	0	0	1
hsa-miR-1	10561	IFI44	0	0	0	0	0	1
hsa-miR-1	10588	MTHFS	0	0	0	0	0	1
hsa-miR-1	10589	DRAP1	0	0	0	0	0	1
hsa-miR-1	10608	MXD4	0	0	1	1	1	1
hsa-miR-1	10609	LEPREL4	0	0	0	0	0	1
hsa-miR-1	1063	CENPF	0	0	0	0	0	1
hsa-miR-1	10672	GNA13	0	0	0	0	0	1
hsa-miR-1	10678	B3GNT2	0	0	0	0	0	1
hsa-miR-1	1070	CETN3	0	0	0	0	0	1
hsa-miR-1	1075	CTSC	0	0	0	0	0	1
hsa-miR-1	10762	NUP50	1	0	1	1	1	1
hsa-miR-1	10769	PLK2	1	0	0	0	0	1
hsa-miR-1	10773	ZBTB6	1	0	0	1	1	1
hsa-miR-1	10797	MTHFD2	0	0	0	1	0	1
hsa-miR-1	10799	RPP40	0	0	0	0	0	1
hsa-miR-1	10818	FRS2	1	1	1	1	1	0
hsa-miR-1	10888	GPR83	0	0	0	1	1	1
hsa-miR-1	10904	BLCAP	1	0	1	1	1	1
hsa-miR-1	10919	EHMT2	1	0	0	1	1	1
hsa-miR-1	10942	PRSS21	1	0	0	1	0	1
hsa-miR-1	10945	KDELR1	0	0	0	0	0	1
hsa-miR-1	10971	YWHAQ	1	0	1	1	0	1
hsa-miR-1	10979	FERMT2	1	0	0	1	0	1
hsa-miR-1	10994	ILVBL	0	0	0	0	0	1
hsa-miR-1	10999	SLC27A4	0	0	0	0	0	1
hsa-miR-1	11004	KIF2C	0	0	0	0	0	1
hsa-miR-1	11066	SNRNP35	0	0	0	0	0	1
hsa-miR-1	11137	PWP1	1	0	0	1	0	1
hsa-miR-1	11158	RABL2B	0	0	0	0	0	1
hsa-miR-1	11159	RABL2A	0	0	0	1	0	1
hsa-miR-1	11168	PSIP1	1	0	0	0	0	1
hsa-miR-1	11186	RASSF1	0	0	0	0	0	1
hsa-miR-1	11196	SEC23IP	0	0	0	0	0	1
hsa-miR-1	11231	SEC63	1	1	1	1	1	0
hsa-miR-1	11235	PDCD10	1	1	1	1	1	1
hsa-miR-1	11249	NXPH2	0	0	0	0	0	1
hsa-miR-1	112495	GTF3C6	0	0	0	0	0	1
hsa-miR-1	11253	MAN1B1	0	0	0	0	0	1
hsa-miR-1	11260	XPOT	0	0	0	0	0	1
hsa-miR-1	113146	AHNAK2	0	0	0	0	0	1
hsa-miR-1	11320	MGAT4A	1	1	1	1	1	0
hsa-miR-1	113246	C12orf57	0	0	0	0	0	1
hsa-miR-1	11325	DDX42	1	0	0	0	0	1
hsa-miR-1	113251	LARP4	1	0	1	1	1	1
hsa-miR-1	113263	GLCCI1	1	1	1	1	1	0
hsa-miR-1	11336	EXOC3	0	0	0	0	0	1
hsa-miR-1	11344	TWF2	0	0	0	0	0	1
hsa-miR-1	1137	CHRNA4	0	0	0	0	0	1
hsa-miR-1	114088	TRIM9	0	0	0	0	0	1
hsa-miR-1	114569	MAL2	1	1	1	1	1	0
hsa-miR-1	114793	FMNL2	1	0	0	1	0	1
hsa-miR-1	114881	OSBPL7	1	1	1	1	1	1
hsa-miR-1	114884	OSBPL10	0	0	0	0	0	1
hsa-miR-1	114971	PTPMT1	0	0	0	0	0	1
hsa-miR-1	115098	CCDC124	0	0	0	0	0	1
hsa-miR-1	115111	SLC26A7	1	0	0	1	0	1
hsa-miR-1	115811	IQCD	0	0	0	0	0	1
hsa-miR-1	115817	DHRS1	0	0	0	0	0	1
hsa-miR-1	116442	RAB39B	0	0	0	0	0	1
hsa-miR-1	117153	MIA2	0	0	0	0	0	1
hsa-miR-1	1174	AP1S1	1	0	1	1	1	1
hsa-miR-1	1175	AP2S1	0	0	0	0	0	1
hsa-miR-1	1182	CLCN3	1	1	1	1	1	1
hsa-miR-1	1213	CLTC	1	1	1	1	1	1
hsa-miR-1	121643	FOXN4	0	0	0	0	0	1
hsa-miR-1	1266	CNN3	1	1	1	1	1	1
hsa-miR-1	126669	SHE	0	0	0	0	0	1
hsa-miR-1	126731	CCSAP	1	0	1	1	1	1
hsa-miR-1	126961	HIST2H3C	0	0	0	0	0	1
hsa-miR-1	127254	C1orf173	0	0	0	0	0	1
hsa-miR-1	127933	UHMK1	0	1	1	0	1	1
hsa-miR-1	128239	IQGAP3	0	0	0	0	0	1
hsa-miR-1	130271	PLEKHH2	0	0	0	1	0	1
hsa-miR-1	1303	COL12A1	0	0	0	0	0	1
hsa-miR-1	130340	AP1S3	1	0	0	1	0	1
hsa-miR-1	1315	COPB1	0	0	0	0	0	1
hsa-miR-1	132299	OCIAD2	0	0	0	0	0	1
hsa-miR-1	132789	GNPDA2	1	1	1	1	1	1
hsa-miR-1	135228	CD109	0	0	0	0	0	1
hsa-miR-1	1371	CPOX	0	0	0	0	0	1
hsa-miR-1	137695	TMEM68	1	0	0	1	0	1
hsa-miR-1	137964	AGPAT6	0	0	0	0	0	1
hsa-miR-1	1389	CREBL2	1	1	1	1	1	0
hsa-miR-1	1390	CREM	1	1	1	1	1	0
hsa-miR-1	1397	CRIP2	0	0	0	0	0	1
hsa-miR-1	140469	MYO3B	0	0	0	0	0	1
hsa-miR-1	140576	S100A16	0	0	0	0	0	1
hsa-miR-1	140707	BRI3BP	1	0	0	1	0	1
hsa-miR-1	140803	TRPM6	0	0	0	1	0	1
hsa-miR-1	140809	SRXN1	1	0	0	0	1	1
hsa-miR-1	140890	SREK1	0	0	0	0	0	1
hsa-miR-1	1427	CRYGS	0	0	0	0	0	1
hsa-miR-1	144193	AMDHD1	0	0	0	0	0	1
hsa-miR-1	144448	TSPAN19	0	0	0	0	0	1
hsa-miR-1	144983	HNRNPA1L2	1	0	0	1	0	1
hsa-miR-1	145270	PRIMA1	0	0	0	0	0	1
hsa-miR-1	145567	TTC7B	1	1	1	1	1	0
hsa-miR-1	145773	FAM81A	0	0	0	0	0	1
hsa-miR-1	1459	CSNK2A2	0	0	0	0	0	1
hsa-miR-1	1465	CSRP1	0	0	0	1	0	1
hsa-miR-1	1468	SLC25A10	0	0	0	0	0	1
hsa-miR-1	147463	ANKRD29	1	1	1	1	1	1
hsa-miR-1	147841	SPC24	0	0	0	0	0	1
hsa-miR-1	1479	CSTF3	0	0	0	0	0	1
hsa-miR-1	1487	CTBP1	0	0	0	0	0	1
hsa-miR-1	1488	CTBP2	1	0	1	1	1	1
hsa-miR-1	148930	KNCN	1	0	0	1	0	1
hsa-miR-1	150082	LCA5L	0	0	0	0	0	1
hsa-miR-1	153830	RNF145	1	1	1	1	1	0
hsa-miR-1	155185	AMZ1	0	0	0	0	0	1
hsa-miR-1	157247	MGC27345	0	0	0	0	0	1
hsa-miR-1	160851	DGKH	1	0	0	1	0	1
hsa-miR-1	161253	REM2	0	0	0	0	0	1
hsa-miR-1	161394	SAMD15	0	0	0	0	0	1
hsa-miR-1	161742	SPRED1	1	1	1	1	1	0
hsa-miR-1	162	AP1B1	1	0	0	1	0	1
hsa-miR-1	1627	DBN1	0	0	0	0	0	1
hsa-miR-1	163033	ZNF579	0	0	0	0	0	1
hsa-miR-1	1652	DDT	1	0	0	1	0	1
hsa-miR-1	1655	DDX5	1	1	1	1	1	1
hsa-miR-1	1656	DDX6	0	0	0	0	0	1
hsa-miR-1	1665	DHX15	1	1	1	1	1	1
hsa-miR-1	166647	GPR125	1	1	1	1	1	0
hsa-miR-1	168090	C6orf118	1	0	0	0	0	1
hsa-miR-1	168507	PKD1L1	1	0	0	0	0	1
hsa-miR-1	1687	DFNA5	0	0	0	1	0	1
hsa-miR-1	171017	ZNF384	0	0	0	0	0	1
hsa-miR-1	1829	DSG2	0	0	0	0	0	1
hsa-miR-1	1840	DTX1	0	0	0	0	0	1
hsa-miR-1	1875	E2F5	1	1	1	1	1	1
hsa-miR-1	1892	ECHS1	0	0	0	0	0	1
hsa-miR-1	1906	EDN1	1	1	1	1	1	1
hsa-miR-1	1956	EGFR	0	0	0	1	0	1
hsa-miR-1	196528	ARID2	1	0	1	1	1	1
hsa-miR-1	197407	ZNF48	0	0	0	0	0	1
hsa-miR-1	1977	EIF4E	1	1	1	1	1	1
hsa-miR-1	1981	EIF4G1	0	0	0	0	0	1
hsa-miR-1	200933	FBXO45	1	0	0	0	0	1
hsa-miR-1	2010	EMD	0	0	0	0	0	1
hsa-miR-1	201294	UNC13D	0	0	0	0	0	1
hsa-miR-1	2014	EMP3	0	0	0	0	0	1
hsa-miR-1	201562	PTPLB	0	0	0	1	0	1
hsa-miR-1	201626	PDE12	1	1	0	1	0	1
hsa-miR-1	2017	CTTN	1	0	0	1	0	1
hsa-miR-1	201798	TIGD4	0	0	0	0	0	1
hsa-miR-1	201895	SMIM14	1	1	1	1	1	1
hsa-miR-1	2030	SLC29A1	0	0	0	0	0	1
hsa-miR-1	2037	EPB41L2	0	0	0	1	0	1
hsa-miR-1	2039	DMTN	0	0	0	0	0	1
hsa-miR-1	205327	C2orf69	1	1	1	1	1	0
hsa-miR-1	2122	MECOM	1	1	1	1	1	0
hsa-miR-1	2147	F2	0	0	0	0	0	1
hsa-miR-1	2150	F2RL1	0	0	0	0	0	1
hsa-miR-1	217	ALDH2	0	0	0	0	0	1
hsa-miR-1	2170	FABP3	0	0	0	0	0	1
hsa-miR-1	2199	FBLN2	1	0	0	1	0	1
hsa-miR-1	22	ABCB7	1	0	1	1	0	1
hsa-miR-1	2200	FBN1	0	0	0	0	0	1
hsa-miR-1	220082	SPERT	0	0	0	0	0	1
hsa-miR-1	220164	DOK6	0	0	0	0	0	1
hsa-miR-1	220963	SLC16A9	1	0	0	0	0	1
hsa-miR-1	220988	HNRNPA3	1	1	1	1	1	1
hsa-miR-1	221443	OARD1	0	0	0	1	0	1
hsa-miR-1	221476	PI16	0	0	0	0	0	1
hsa-miR-1	221504	ZBTB9	1	0	0	1	0	1
hsa-miR-1	221938	MMD2	1	1	1	1	1	0
hsa-miR-1	222229	LRWD1	0	0	0	0	0	1
hsa-miR-1	2263	FGFR2	0	0	0	0	0	1
hsa-miR-1	22818	COPZ1	0	0	0	0	0	1
hsa-miR-1	22820	COPG1	0	0	0	0	0	1
hsa-miR-1	22841	RAB11FIP2	0	0	0	1	0	1
hsa-miR-1	22856	CHSY1	1	1	0	1	0	1
hsa-miR-1	22862	FNDC3A	1	1	1	1	1	1
hsa-miR-1	22876	INPP5F	1	0	0	1	0	1
hsa-miR-1	22943	DKK1	1	0	0	1	1	1
hsa-miR-1	23023	TMCC1	1	1	1	1	1	1
hsa-miR-1	23032	USP33	1	1	1	1	1	1
hsa-miR-1	23041	MON2	1	1	1	1	1	1
hsa-miR-1	23157	41888	1	0	0	1	0	1
hsa-miR-1	23158	TBC1D9	1	1	0	1	0	1
hsa-miR-1	2316	FLNA	0	0	0	1	0	1
hsa-miR-1	23164	MPRIP	1	0	0	0	0	1
hsa-miR-1	23167	EFR3A	0	0	0	0	0	1
hsa-miR-1	2317	FLNB	0	0	0	0	0	1
hsa-miR-1	2318	FLNC	0	0	0	0	0	1
hsa-miR-1	2319	FLOT2	0	0	0	0	0	1
hsa-miR-1	23213	SULF1	1	1	1	1	1	0
hsa-miR-1	23214	XPO6	1	0	1	1	1	1
hsa-miR-1	23224	SYNE2	1	0	0	1	0	1
hsa-miR-1	23225	NUP210	0	0	0	0	0	1
hsa-miR-1	23241	PACS2	0	0	0	0	0	1
hsa-miR-1	23248	RPRD2	0	0	0	0	0	1
hsa-miR-1	23272	FAM208A	0	0	0	0	0	1
hsa-miR-1	23279	NUP160	1	0	0	0	0	1
hsa-miR-1	23310	NCAPD3	0	0	0	0	0	1
hsa-miR-1	23321	TRIM2	1	1	1	1	1	1
hsa-miR-1	23333	DPY19L1	0	0	0	0	0	1
hsa-miR-1	23344	ESYT1	0	0	0	0	0	1
hsa-miR-1	23345	SYNE1	1	0	0	0	0	1
hsa-miR-1	2335	FN1	1	1	1	1	1	1
hsa-miR-1	23370	ARHGEF18	1	1	1	1	1	1
hsa-miR-1	23399	CTDNEP1	0	0	0	0	0	1
hsa-miR-1	23406	COTL1	0	0	0	0	0	1
hsa-miR-1	23413	NCS1	0	0	0	0	0	1
hsa-miR-1	23430	TPSD1	0	0	0	0	0	1
hsa-miR-1	23446	SLC44A1	1	1	1	1	1	1
hsa-miR-1	23468	CBX5	0	0	0	0	0	1
hsa-miR-1	2348	FOLR1	0	0	0	0	0	1
hsa-miR-1	23507	LRRC8B	0	0	0	1	0	1
hsa-miR-1	23516	SLC39A14	0	0	0	0	0	1
hsa-miR-1	23531	MMD	1	1	1	1	1	1
hsa-miR-1	23557	SNAPIN	0	0	0	0	0	1
hsa-miR-1	23592	LEMD3	0	0	0	0	0	1
hsa-miR-1	23595	ORC3	0	0	0	0	0	1
hsa-miR-1	23603	CORO1C	1	1	1	1	1	1
hsa-miR-1	23607	CD2AP	1	1	1	1	1	1
hsa-miR-1	23649	POLA2	0	0	0	0	0	1
hsa-miR-1	23654	PLXNB2	0	0	0	0	0	1
hsa-miR-1	23678	SGK3	0	0	0	0	0	1
hsa-miR-1	24137	KIF4A	0	0	0	1	0	1
hsa-miR-1	24140	FTSJ1	0	0	0	0	0	1
hsa-miR-1	245938	DEFB125	0	0	0	0	0	1
hsa-miR-1	2483	FRG1	0	0	0	0	0	1
hsa-miR-1	2494	NR5A2	1	0	0	0	0	1
hsa-miR-1	253512	SLC25A30	1	1	0	1	1	1
hsa-miR-1	253714	MMS22L	0	0	0	0	0	1
hsa-miR-1	2539	G6PD	1	0	1	1	1	1
hsa-miR-1	254170	FBXO33	1	1	1	1	1	1
hsa-miR-1	255520	ELMOD2	1	0	0	0	0	1
hsa-miR-1	255877	BCL6B	1	0	0	0	0	1
hsa-miR-1	256364	EML3	1	0	1	1	1	1
hsa-miR-1	257068	PLCXD2	0	0	0	0	0	1
hsa-miR-1	2580	GAK	1	0	0	1	1	1
hsa-miR-1	25843	MOB4	0	0	0	0	0	1
hsa-miR-1	25923	ATL3	0	0	0	0	0	1
hsa-miR-1	25942	SIN3A	1	0	0	0	0	1
hsa-miR-1	25959	KANK2	0	0	0	0	0	1
hsa-miR-1	25963	TMEM87A	0	0	0	0	0	1
hsa-miR-1	25994	HIGD1A	1	1	0	0	1	1
hsa-miR-1	26040	SETBP1	1	1	1	1	1	0
hsa-miR-1	26057	ANKRD17	0	0	0	0	0	1
hsa-miR-1	26090	ABHD12	0	0	0	0	0	1
hsa-miR-1	26098	C10orf137	0	0	0	0	0	1
hsa-miR-1	26155	NOC2L	0	0	0	0	0	1
hsa-miR-1	26191	PTPN22	0	0	0	0	0	1
hsa-miR-1	26249	KLHL3	0	0	0	0	0	1
hsa-miR-1	2625	GATA3	0	0	0	0	0	1
hsa-miR-1	2626	GATA4	0	0	0	0	0	1
hsa-miR-1	2627	GATA6	1	0	0	0	0	1
hsa-miR-1	2643	GCH1	1	1	1	1	1	1
hsa-miR-1	2648	KAT2A	0	0	0	0	0	1
hsa-miR-1	26512	INTS6	1	1	0	1	0	1
hsa-miR-1	26575	RGS17	1	0	0	0	0	1
hsa-miR-1	26578	OSTF1	1	0	0	1	0	1
hsa-miR-1	2683	B4GALT1	0	0	0	1	0	1
hsa-miR-1	2697	GJA1	1	1	1	1	1	1
hsa-miR-1	27020	NPTN	1	0	0	0	0	1
hsa-miR-1	27068	PPA2	0	0	0	0	0	1
hsa-miR-1	2707	GJB3	0	0	0	0	0	1
hsa-miR-1	27086	FOXP1	1	1	1	1	1	1
hsa-miR-1	27095	TRAPPC3	1	1	1	1	1	1
hsa-miR-1	27145	FILIP1	0	0	0	0	0	1
hsa-miR-1	27154	BRPF3	0	0	0	0	0	1
hsa-miR-1	27230	SERP1	1	0	1	1	1	1
hsa-miR-1	27243	CHMP2A	0	0	0	0	0	1
hsa-miR-1	27250	PDCD4	1	0	1	1	1	1
hsa-miR-1	27253	PCDH17	1	1	1	1	1	0
hsa-miR-1	27314	RAB30	0	0	0	0	0	1
hsa-miR-1	27332	ZNF638	0	0	0	0	0	1
hsa-miR-1	2736	GLI2	0	0	0	0	0	1
hsa-miR-1	27436	EML4	0	0	1	1	1	1
hsa-miR-1	2770	GNAI1	0	0	0	0	0	1
hsa-miR-1	2771	GNAI2	0	0	0	0	0	1
hsa-miR-1	2773	GNAI3	1	0	0	0	0	1
hsa-miR-1	2780	GNAT2	0	0	0	0	0	1
hsa-miR-1	2782	GNB1	0	0	1	1	0	1
hsa-miR-1	2783	GNB2	0	0	0	0	0	1
hsa-miR-1	2787	GNG5	0	0	0	0	0	1
hsa-miR-1	2798	GNRHR	0	0	0	1	0	1
hsa-miR-1	280636	C11orf31	0	0	0	0	0	1
hsa-miR-1	2810	SFN	0	0	0	0	0	1
hsa-miR-1	2817	GPC1	0	0	0	0	0	1
hsa-miR-1	2820	GPD2	1	1	1	1	1	1
hsa-miR-1	283248	RCOR2	0	0	0	0	0	1
hsa-miR-1	283461	C12orf40	1	0	0	0	0	1
hsa-miR-1	283489	CHAMP1	0	0	0	1	1	1
hsa-miR-1	283554	GPR137C	1	1	0	1	1	1
hsa-miR-1	284695	ZNF326	1	0	1	0	0	1
hsa-miR-1	285296	UNC93B3	0	0	0	0	0	1
hsa-miR-1	285590	SH3PXD2B	1	0	0	1	1	1
hsa-miR-1	285636	C5orf51	1	1	1	1	1	0
hsa-miR-1	28952	CCDC22	0	0	0	0	0	1
hsa-miR-1	28992	MACROD1	0	0	0	0	0	1
hsa-miR-1	290	ANPEP	0	0	0	0	0	1
hsa-miR-1	29095	ORMDL2	0	0	0	0	0	1
hsa-miR-1	29097	CNIH4	0	0	0	0	0	1
hsa-miR-1	29102	DROSHA	0	0	0	0	0	1
hsa-miR-1	29128	UHRF1	1	0	0	0	0	1
hsa-miR-1	2919	CXCL1	0	0	0	0	0	1
hsa-miR-1	2920	CXCL2	0	0	0	0	0	1
hsa-miR-1	2921	CXCL3	0	0	0	0	0	1
hsa-miR-1	2923	PDIA3	0	0	0	0	0	1
hsa-miR-1	2956	MSH6	0	0	0	0	0	1
hsa-miR-1	2965	GTF2H1	0	0	0	0	0	1
hsa-miR-1	29763	PACSIN3	0	0	0	0	0	1
hsa-miR-1	29766	TMOD3	0	0	0	1	0	1
hsa-miR-1	29894	CPSF1	0	0	0	0	0	1
hsa-miR-1	29901	SAC3D1	0	0	0	0	0	1
hsa-miR-1	29927	SEC61A1	0	0	1	1	1	1
hsa-miR-1	29952	DPP7	0	0	0	0	0	1
hsa-miR-1	29953	TRHDE	1	1	1	1	1	0
hsa-miR-1	29956	CERS2	1	0	0	1	1	1
hsa-miR-1	29968	PSAT1	0	0	0	1	0	1
hsa-miR-1	29985	SLC39A3	0	0	0	0	0	1
hsa-miR-1	29997	GLTSCR2	0	0	0	0	0	1
hsa-miR-1	3009	HIST1H1B	0	0	0	0	0	1
hsa-miR-1	302	ANXA2	1	1	1	1	1	1
hsa-miR-1	3021	H3F3B	1	0	1	1	1	1
hsa-miR-1	3033	HADH	1	0	0	1	0	1
hsa-miR-1	3066	HDAC2	0	0	0	0	0	1
hsa-miR-1	307	ANXA4	1	1	1	1	1	0
hsa-miR-1	30818	KCNIP3	1	1	1	1	1	0
hsa-miR-1	3156	HMGCR	1	1	1	1	1	0
hsa-miR-1	3162	HMOX1	0	0	0	0	0	1
hsa-miR-1	3178	HNRNPA1	1	0	1	1	0	1
hsa-miR-1	3184	HNRNPD	0	0	0	0	0	1
hsa-miR-1	3187	HNRNPH1	0	0	0	0	0	1
hsa-miR-1	3192	HNRNPU	1	1	1	1	1	1
hsa-miR-1	326626	PTMAP7	0	0	0	0	0	1
hsa-miR-1	327	APEH	0	0	0	0	0	1
hsa-miR-1	3303	HSPA1A	0	0	0	0	0	1
hsa-miR-1	3308	HSPA4	0	0	0	0	0	1
hsa-miR-1	3316	HSPB2	0	0	0	0	0	1
hsa-miR-1	3329	HSPD1	1	1	1	1	1	1
hsa-miR-1	3337	DNAJB1	0	0	0	1	0	1
hsa-miR-1	333932	HIST2H3A	0	0	0	0	0	1
hsa-miR-1	337867	UBAC2	0	0	0	0	0	1
hsa-miR-1	340273	ABCB5	0	0	0	0	0	1
hsa-miR-1	340533	KIAA2022	1	1	1	1	1	0
hsa-miR-1	3433	IFIT2	0	0	0	0	0	1
hsa-miR-1	3434	IFIT1	1	0	0	0	0	1
hsa-miR-1	3437	IFIT3	0	0	0	0	0	1
hsa-miR-1	347733	TUBB2B	0	0	0	0	0	1
hsa-miR-1	3479	IGF1	1	1	1	1	1	1
hsa-miR-1	348738	C2orf48	0	0	0	0	0	1
hsa-miR-1	3490	IGFBP7	0	0	0	0	0	1
hsa-miR-1	3569	IL6	0	0	0	0	0	1
hsa-miR-1	3576	IL8	0	0	0	0	0	1
hsa-miR-1	3589	IL11	0	0	0	0	0	1
hsa-miR-1	359845	FAM101B	1	1	1	1	1	0
hsa-miR-1	3614	IMPDH1	0	0	0	0	0	1
hsa-miR-1	3655	ITGA6	0	0	0	0	0	1
hsa-miR-1	3669	ISG20	0	0	0	0	0	1
hsa-miR-1	3672	ITGA1	0	0	0	0	0	1
hsa-miR-1	3675	ITGA3	0	0	0	0	0	1
hsa-miR-1	3691	ITGB4	0	0	0	0	0	1
hsa-miR-1	37	ACADVL	0	0	0	0	0	1
hsa-miR-1	372	ARCN1	1	1	1	1	1	1
hsa-miR-1	3728	JUP	0	0	0	0	0	1
hsa-miR-1	374900	ZNF568	1	0	0	0	0	1
hsa-miR-1	3750	KCND1	0	0	0	0	0	1
hsa-miR-1	3751	KCND2	0	0	1	1	0	1
hsa-miR-1	3753	KCNE1	1	0	0	1	0	1
hsa-miR-1	375449	MAST4	0	0	0	0	0	1
hsa-miR-1	375743	PTAR1	0	0	1	0	0	1
hsa-miR-1	375790	AGRN	0	0	0	0	0	1
hsa-miR-1	3759	KCNJ2	1	0	0	1	1	1
hsa-miR-1	377	ARF3	1	0	1	1	1	1
hsa-miR-1	378	ARF4	1	0	1	1	0	1
hsa-miR-1	3783	KCNN4	0	0	0	0	0	1
hsa-miR-1	3784	KCNQ1	0	0	0	0	0	1
hsa-miR-1	3796	KIF2A	1	1	1	1	1	1
hsa-miR-1	3799	KIF5B	0	0	0	0	0	1
hsa-miR-1	383	ARG1	0	0	0	0	0	1
hsa-miR-1	387338	NSUN4	0	0	0	0	0	1
hsa-miR-1	389	RHOC	0	0	0	0	0	1
hsa-miR-1	3895	KTN1	1	1	1	1	1	0
hsa-miR-1	389677	RBM12B	0	0	0	0	0	1
hsa-miR-1	3897	L1CAM	0	0	0	0	0	1
hsa-miR-1	3927	LASP1	0	0	1	1	1	1
hsa-miR-1	3936	LCP1	0	0	0	1	0	1
hsa-miR-1	3954	LETM1	0	0	1	1	1	1
hsa-miR-1	3956	LGALS1	0	0	0	0	0	1
hsa-miR-1	3959	LGALS3BP	0	0	0	0	0	1
hsa-miR-1	3977	LIFR	1	1	0	1	1	1
hsa-miR-1	3987	LIMS1	0	0	0	0	0	1
hsa-miR-1	3990	LIPC	0	0	0	0	0	1
hsa-miR-1	3992	FADS1	0	0	0	0	0	1
hsa-miR-1	399665	FAM102A	0	0	1	1	1	1
hsa-miR-1	399687	MYO18A	0	0	0	1	0	1
hsa-miR-1	4001	LMNB1	0	0	0	0	0	1
hsa-miR-1	4012	LNPEP	0	0	0	0	0	1
hsa-miR-1	4035	LRP1	1	0	0	1	0	1
hsa-miR-1	4076	CAPRIN1	1	0	0	1	1	1
hsa-miR-1	4081	MAB21L1	1	1	1	1	1	0
hsa-miR-1	4082	MARCKS	1	0	0	1	1	1
hsa-miR-1	4085	MAD2L1	0	0	0	0	0	1
hsa-miR-1	4114	MAGEB3	0	0	0	0	0	1
hsa-miR-1	4162	MCAM	0	0	0	0	0	1
hsa-miR-1	4171	MCM2	0	0	0	0	0	1
hsa-miR-1	4172	MCM3	0	0	0	0	0	1
hsa-miR-1	4173	MCM4	0	0	0	0	0	1
hsa-miR-1	4174	MCM5	0	0	0	0	0	1
hsa-miR-1	4175	MCM6	0	0	0	0	0	1
hsa-miR-1	4176	MCM7	0	0	0	0	0	1
hsa-miR-1	4205	MEF2A	0	0	0	0	0	1
hsa-miR-1	4223	MEOX2	1	1	1	1	1	0
hsa-miR-1	4233	MET	1	1	1	1	1	1
hsa-miR-1	4288	MKI67	1	0	0	1	0	1
hsa-miR-1	4311	MME	0	0	0	0	0	1
hsa-miR-1	4312	MMP1	0	0	0	0	0	1
hsa-miR-1	4336	MOBP	1	0	0	1	0	1
hsa-miR-1	4343	MOV10	0	0	0	1	0	1
hsa-miR-1	4361	MRE11A	0	0	0	0	0	1
hsa-miR-1	4363	ABCC1	1	0	0	1	0	1
hsa-miR-1	43849	KLK12	0	0	0	0	0	1
hsa-miR-1	440093	H3F3C	1	0	0	0	0	1
hsa-miR-1	440193	CCDC88C	0	0	0	0	0	1
hsa-miR-1	441481	GPX1P1	0	0	0	0	0	1
hsa-miR-1	4430	MYO1B	0	0	0	0	0	1
hsa-miR-1	4436	MSH2	0	0	0	0	0	1
hsa-miR-1	4580	MTX1	0	0	1	1	1	1
hsa-miR-1	4638	MYLK	1	1	1	1	1	0
hsa-miR-1	4640	MYO1A	0	0	0	0	0	1
hsa-miR-1	4664	NAB1	1	0	0	1	1	1
hsa-miR-1	4681	NBL1	0	0	0	0	0	1
hsa-miR-1	4691	NCL	1	1	1	1	1	0
hsa-miR-1	4724	NDUFS4	0	0	0	0	0	1
hsa-miR-1	4853	NOTCH2	1	1	0	1	0	1
hsa-miR-1	4860	PNP	1	0	0	1	1	1
hsa-miR-1	4907	NT5E	0	0	0	0	0	1
hsa-miR-1	493	ATP2B4	1	0	0	1	1	1
hsa-miR-1	4942	OAT	1	1	0	1	0	1
hsa-miR-1	494470	RNF165	1	1	1	1	1	0
hsa-miR-1	5015	OTX2	1	1	1	1	1	0
hsa-miR-1	5019	OXCT1	1	0	0	1	0	1
hsa-miR-1	5021	OXTR	0	0	0	0	0	1
hsa-miR-1	5050	PAFAH1B3	0	0	0	0	0	1
hsa-miR-1	50515	CHST11	1	0	0	1	1	1
hsa-miR-1	5077	PAX3	1	1	1	1	1	1
hsa-miR-1	50804	MYEF2	1	0	0	0	1	1
hsa-miR-1	50809	HP1BP3	0	0	1	1	1	1
hsa-miR-1	50848	F11R	0	0	0	1	0	1
hsa-miR-1	5099	PCDH7	0	0	1	0	0	1
hsa-miR-1	51004	COQ6	0	0	0	0	0	1
hsa-miR-1	51098	IFT52	1	1	0	1	0	1
hsa-miR-1	51102	MECR	0	0	0	1	0	1
hsa-miR-1	51122	COMMD2	0	1	0	0	1	1
hsa-miR-1	51125	GOLGA7	0	0	0	0	0	1
hsa-miR-1	51129	ANGPTL4	0	0	0	0	0	1
hsa-miR-1	51143	DYNC1LI1	0	0	0	0	0	1
hsa-miR-1	51157	ZNF580	1	1	1	1	1	0
hsa-miR-1	51170	HSD17B11	1	1	0	1	0	1
hsa-miR-1	51191	HERC5	0	0	0	0	0	1
hsa-miR-1	51267	CLEC1A	0	0	0	0	0	1
hsa-miR-1	51320	MEX3C	1	1	1	1	1	0
hsa-miR-1	51361	HOOK1	1	1	0	1	1	1
hsa-miR-1	51366	UBR5	1	0	1	1	1	1
hsa-miR-1	51441	YTHDF2	0	0	0	0	0	1
hsa-miR-1	51444	RNF138	1	0	1	1	1	1
hsa-miR-1	51447	IP6K2	1	1	1	0	1	1
hsa-miR-1	51479	ANKFY1	1	0	0	0	0	1
hsa-miR-1	51495	PTPLAD1	1	1	1	1	1	1
hsa-miR-1	51497	NELFCD	1	0	0	1	1	1
hsa-miR-1	51513	ETV7	0	0	0	0	0	1
hsa-miR-1	51582	AZIN1	1	1	1	1	1	0
hsa-miR-1	51604	PIGT	1	0	0	0	0	1
hsa-miR-1	51685	LOC51685	0	0	0	0	0	1
hsa-miR-1	51692	CPSF3	0	0	0	0	0	1
hsa-miR-1	51773	RSF1	1	0	0	0	0	1
hsa-miR-1	51808	PHAX	1	1	1	1	1	0
hsa-miR-1	5201	PFDN1	1	1	0	1	0	1
hsa-miR-1	5218	CDK14	1	1	1	1	1	1
hsa-miR-1	5226	PGD	1	0	0	1	1	1
hsa-miR-1	523	ATP6V1A	1	1	1	1	1	1
hsa-miR-1	526	ATP6V1B2	0	0	1	1	1	1
hsa-miR-1	5268	SERPINB5	1	0	0	1	0	1
hsa-miR-1	528	ATP6V1C1	0	0	0	1	0	1
hsa-miR-1	529	ATP6V1E1	0	0	0	0	0	1
hsa-miR-1	5292	PIM1	0	0	1	1	1	1
hsa-miR-1	53	ACP2	0	0	0	0	0	1
hsa-miR-1	5331	PLCB3	0	0	0	0	0	1
hsa-miR-1	535	ATP6V0A1	1	0	0	1	0	1
hsa-miR-1	5357	PLS1	0	0	0	0	0	1
hsa-miR-1	5358	PLS3	0	0	0	0	0	1
hsa-miR-1	54108	CHRAC1	0	0	0	1	0	1
hsa-miR-1	5411	PNN	0	0	0	0	0	1
hsa-miR-1	54165	DCUN1D1	0	0	0	0	0	1
hsa-miR-1	5424	POLD1	1	0	0	0	0	1
hsa-miR-1	54329	GPR85	1	1	1	1	1	0
hsa-miR-1	5438	POLR2I	0	0	0	0	0	1
hsa-miR-1	5440	POLR2K	1	0	0	1	0	1
hsa-miR-1	5442	POLRMT	0	0	0	0	0	1
hsa-miR-1	54431	DNAJC10	0	0	0	0	0	1
hsa-miR-1	54467	ANKIB1	1	1	1	0	1	1
hsa-miR-1	54502	RBM47	1	0	0	1	0	1
hsa-miR-1	54507	ADAMTSL4	0	0	0	0	0	1
hsa-miR-1	54545	MTMR12	0	0	0	1	1	1
hsa-miR-1	54566	EPB41L4B	1	0	0	0	1	1
hsa-miR-1	54585	LZTFL1	0	0	0	1	0	1
hsa-miR-1	54665	RSBN1	1	1	1	1	1	0
hsa-miR-1	5468	PPARG	1	0	0	0	0	1
hsa-miR-1	5469	MED1	1	1	1	1	1	0
hsa-miR-1	54758	KLHDC4	0	0	0	0	0	1
hsa-miR-1	5478	PPIA	0	0	0	0	0	1
hsa-miR-1	5479	PPIB	1	0	1	1	1	1
hsa-miR-1	54795	TRPM4	0	0	0	0	0	1
hsa-miR-1	54816	ZNF280D	1	1	1	1	1	0
hsa-miR-1	54843	SYTL2	0	0	0	0	0	1
hsa-miR-1	54919	HEATR2	0	0	0	0	0	1
hsa-miR-1	54953	C1orf27	1	0	0	1	0	1
hsa-miR-1	54964	C1orf56	0	0	0	0	0	1
hsa-miR-1	55023	PHIP	1	0	1	0	1	1
hsa-miR-1	55032	SLC35A5	0	0	0	0	0	1
hsa-miR-1	55041	PLEKHB2	0	0	0	1	0	1
hsa-miR-1	55082	ARGLU1	1	0	0	0	0	1
hsa-miR-1	55131	RBM28	0	0	0	0	0	1
hsa-miR-1	55144	LRRC8D	0	0	0	0	0	1
hsa-miR-1	5520	PPP2R2A	0	0	0	0	0	1
hsa-miR-1	55215	FANCI	0	0	0	0	0	1
hsa-miR-1	55236	UBA6	1	0	0	0	0	1
hsa-miR-1	55275	VPS53	0	0	0	0	1	1
hsa-miR-1	55276	PGM2	1	1	0	1	1	1
hsa-miR-1	55303	GIMAP4	0	0	0	0	0	1
hsa-miR-1	55327	LIN7C	1	0	1	1	1	1
hsa-miR-1	55339	WDR33	1	0	0	1	0	1
hsa-miR-1	55500	ETNK1	0	0	1	1	0	1
hsa-miR-1	55601	DDX60	0	0	0	0	0	1
hsa-miR-1	55609	ZNF280C	1	1	0	1	1	1
hsa-miR-1	55653	BCAS4	0	0	0	0	0	1
hsa-miR-1	55671	SMEK1	0	0	0	0	0	1
hsa-miR-1	55705	IPO9	0	1	0	1	1	1
hsa-miR-1	5571	PRKAG1	0	0	0	0	0	1
hsa-miR-1	55717	WDR11	0	0	0	0	0	1
hsa-miR-1	55742	PARVA	1	0	1	1	1	1
hsa-miR-1	55757	UGGT2	0	0	0	0	0	1
hsa-miR-1	55761	TTC17	0	0	0	0	0	1
hsa-miR-1	55770	EXOC2	0	0	0	0	0	1
hsa-miR-1	55775	TDP1	1	1	0	1	0	1
hsa-miR-1	558	AXL	1	0	0	1	0	1
hsa-miR-1	5581	PRKCE	1	0	0	1	1	1
hsa-miR-1	55832	CAND1	1	0	0	1	0	1
hsa-miR-1	55848	PLGRKT	1	0	0	0	0	1
hsa-miR-1	55898	UNC45A	0	0	0	0	0	1
hsa-miR-1	55916	NXT2	1	1	0	1	1	1
hsa-miR-1	55920	RCC2	1	0	0	0	0	1
hsa-miR-1	5593	PRKG2	1	0	0	1	0	1
hsa-miR-1	55973	BCAP29	0	0	0	0	0	1
hsa-miR-1	56262	LRRC8A	1	0	1	1	1	1
hsa-miR-1	5671	PSG3	0	0	0	0	0	1
hsa-miR-1	5675	PSG6	0	0	0	0	0	1
hsa-miR-1	5678	PSG9	0	0	0	0	0	1
hsa-miR-1	56882	CDC42SE1	1	1	0	1	1	1
hsa-miR-1	56886	UGGT1	0	0	0	0	0	1
hsa-miR-1	56948	SDR39U1	1	0	0	0	0	1
hsa-miR-1	57085	AGTRAP	0	0	0	0	0	1
hsa-miR-1	57106	NAT14	0	0	0	0	0	1
hsa-miR-1	57130	ATP13A1	0	0	0	0	0	1
hsa-miR-1	57171	DOLPP1	0	0	0	1	0	1
hsa-miR-1	57181	SLC39A10	1	1	1	1	1	0
hsa-miR-1	5720	PSME1	0	0	0	0	0	1
hsa-miR-1	57223	SMEK2	1	1	1	1	1	0
hsa-miR-1	5725	PTBP1	0	0	1	1	1	1
hsa-miR-1	57404	CYP20A1	0	0	0	0	0	1
hsa-miR-1	57460	PPM1H	1	0	0	0	0	1
hsa-miR-1	57461	ISY1	0	0	0	0	0	1
hsa-miR-1	57471	ERMN	0	0	0	0	0	1
hsa-miR-1	57472	CNOT6	0	0	0	0	0	1
hsa-miR-1	57522	SRGAP1	0	0	0	0	0	1
hsa-miR-1	57542	KLHL42	1	1	0	1	0	1
hsa-miR-1	5756	TWF1	1	1	1	1	1	1
hsa-miR-1	5757	PTMA	1	0	1	1	1	1
hsa-miR-1	57580	PREX1	1	0	1	1	1	1
hsa-miR-1	57590	WDFY1	1	0	0	1	0	1
hsa-miR-1	57599	WDR48	1	1	1	1	1	0
hsa-miR-1	57645	POGK	1	1	1	1	1	1
hsa-miR-1	57648	KIAA1522	0	0	0	1	0	1
hsa-miR-1	57659	ZBTB4	1	1	1	1	1	0
hsa-miR-1	57674	RNF213	1	0	0	1	1	1
hsa-miR-1	57698	KIAA1598	1	0	0	1	0	1
hsa-miR-1	5770	PTPN1	1	0	1	1	1	1
hsa-miR-1	57708	MIER1	1	0	0	1	1	1
hsa-miR-1	57794	SUGP1	0	0	0	0	0	1
hsa-miR-1	5789	PTPRD	0	0	1	1	1	1
hsa-miR-1	5792	PTPRF	1	0	0	1	0	1
hsa-miR-1	58	ACTA1	0	0	0	0	0	1
hsa-miR-1	581	BAX	0	0	0	0	0	1
hsa-miR-1	58155	PTBP2	1	0	0	0	0	1
hsa-miR-1	5834	PYGB	0	0	0	0	0	1
hsa-miR-1	58533	SNX6	0	0	0	0	0	1
hsa-miR-1	5871	MAP4K2	0	0	1	1	1	1
hsa-miR-1	5874	RAB27B	0	0	0	0	0	1
hsa-miR-1	5899	RALB	0	0	0	0	0	1
hsa-miR-1	5908	RAP1B	1	0	1	1	1	1
hsa-miR-1	5921	RASA1	1	0	1	1	1	1
hsa-miR-1	5929	RBBP5	0	0	0	1	0	1
hsa-miR-1	59350	RXFP1	0	0	0	0	0	1
hsa-miR-1	594	BCKDHB	1	0	0	1	0	1
hsa-miR-1	595	CCND1	0	0	1	1	1	1
hsa-miR-1	596	BCL2	1	0	0	1	0	1
hsa-miR-1	5982	RFC2	0	0	0	0	0	1
hsa-miR-1	5985	RFC5	0	0	0	0	0	1
hsa-miR-1	60	ACTB	1	0	0	1	0	1
hsa-miR-1	6008	RHEBP1	0	0	0	0	0	1
hsa-miR-1	6009	RHEB	1	0	0	0	0	1
hsa-miR-1	6014	RIT2	1	1	1	1	1	0
hsa-miR-1	60312	AFAP1	1	0	0	1	0	1
hsa-miR-1	60314	C12orf10	0	0	0	0	0	1
hsa-miR-1	60386	SLC25A19	1	0	0	0	0	1
hsa-miR-1	610	HCN2	0	0	0	0	0	1
hsa-miR-1	6238	RRBP1	1	1	1	1	1	1
hsa-miR-1	6240	RRM1	0	0	0	0	0	1
hsa-miR-1	627	BDNF	1	1	1	1	1	1
hsa-miR-1	6282	S100A11	0	0	0	0	0	1
hsa-miR-1	6328	SCN3A	1	0	0	1	0	1
hsa-miR-1	6347	CCL2	1	1	0	1	0	1
hsa-miR-1	6358	CCL14	0	0	0	0	0	1
hsa-miR-1	6385	SDC4	0	0	0	0	0	1
hsa-miR-1	63898	SH2D4A	0	1	0	0	0	1
hsa-miR-1	63929	XPNPEP3	0	0	0	1	0	1
hsa-miR-1	6407	SEMG2	0	0	0	0	0	1
hsa-miR-1	64083	GOLPH3	1	0	1	1	0	1
hsa-miR-1	64151	NCAPG	0	0	0	0	0	1
hsa-miR-1	64207	IRF2BPL	0	0	0	0	0	1
hsa-miR-1	6426	SRSF1	1	1	1	1	1	0
hsa-miR-1	6429	SRSF4	0	0	0	0	0	1
hsa-miR-1	6430	SRSF5	0	0	0	0	0	1
hsa-miR-1	6431	SRSF6	0	0	0	1	0	1
hsa-miR-1	6432	SRSF7	0	0	0	0	0	1
hsa-miR-1	6434	TRA2B	1	0	1	1	1	1
hsa-miR-1	64344	HIF3A	0	0	0	0	0	1
hsa-miR-1	64359	NXN	0	0	0	0	0	1
hsa-miR-1	64393	ZMAT3	1	1	1	1	1	0
hsa-miR-1	64398	MPP5	1	1	1	1	1	0
hsa-miR-1	64420	SUSD1	1	1	0	1	0	1
hsa-miR-1	64645	HIAT1	1	1	1	1	1	0
hsa-miR-1	64778	FNDC3B	1	1	1	1	1	1
hsa-miR-1	64786	TBC1D15	1	1	1	1	1	0
hsa-miR-1	64841	GNPNAT1	0	0	1	1	1	1
hsa-miR-1	64857	PLEKHG2	1	0	0	0	0	1
hsa-miR-1	64866	CDCP1	0	0	0	1	0	1
hsa-miR-1	65117	RSRC2	0	0	0	0	0	1
hsa-miR-1	653604	HIST2H3D	0	0	0	0	0	1
hsa-miR-1	655	BMP7	0	0	0	0	0	1
hsa-miR-1	6576	SLC25A1	0	0	1	1	1	1
hsa-miR-1	6591	SNAI2	1	1	1	1	1	1
hsa-miR-1	6594	SMARCA1	0	0	0	0	0	1
hsa-miR-1	6595	SMARCA2	0	0	0	0	0	1
hsa-miR-1	6598	SMARCB1	1	1	1	1	1	1
hsa-miR-1	6599	SMARCC1	1	0	1	1	1	1
hsa-miR-1	6643	SNX2	1	1	1	1	1	0
hsa-miR-1	6660	SOX5	1	1	0	1	0	1
hsa-miR-1	6662	SOX9	1	0	0	1	1	1
hsa-miR-1	6667	SP1	0	0	0	1	1	1
hsa-miR-1	6690	SPINK1	0	0	0	0	0	1
hsa-miR-1	6717	SRI	1	0	1	1	1	1
hsa-miR-1	6718	AKR1D1	0	0	0	0	0	1
hsa-miR-1	6722	SRF	0	0	0	0	0	1
hsa-miR-1	6738	TROVE2	0	0	0	0	0	1
hsa-miR-1	6745	SSR1	0	0	0	1	0	1
hsa-miR-1	676	BRDT	0	0	0	0	0	1
hsa-miR-1	6814	STXBP3	1	0	0	0	0	1
hsa-miR-1	6845	VAMP7	1	0	0	0	0	1
hsa-miR-1	685	BTC	0	0	0	0	0	1
hsa-miR-1	6856	SYPL1	0	0	0	0	0	1
hsa-miR-1	6898	TAT	0	0	0	0	0	1
hsa-miR-1	6904	TBCD	0	0	0	0	0	1
hsa-miR-1	6936	GCFC2	0	0	0	0	0	1
hsa-miR-1	70	ACTC1	0	0	0	0	0	1
hsa-miR-1	7001	PRDX2	0	0	0	0	0	1
hsa-miR-1	7057	THBS1	1	1	1	1	1	1
hsa-miR-1	7070	THY1	0	0	0	0	0	1
hsa-miR-1	7078	TIMP3	1	1	1	1	1	1
hsa-miR-1	7086	TKT	1	0	1	1	0	1
hsa-miR-1	7095	SEC62	1	0	1	1	1	1
hsa-miR-1	7099	TLR4	0	0	0	1	0	1
hsa-miR-1	7106	TSPAN4	1	0	1	1	1	1
hsa-miR-1	7114	TMSB4X	1	1	1	1	1	1
hsa-miR-1	7115	TMSB4XP1	0	0	0	0	0	1
hsa-miR-1	7165	TPD52L2	0	0	0	0	0	1
hsa-miR-1	7168	TPM1	0	0	0	0	0	1
hsa-miR-1	7169	TPM2	0	0	0	0	0	1
hsa-miR-1	7170	TPM3	1	1	1	1	1	1
hsa-miR-1	7171	TPM4	1	1	1	1	1	1
hsa-miR-1	7184	HSP90B1	1	1	1	1	1	1
hsa-miR-1	7227	TRPS1	0	0	1	1	1	1
hsa-miR-1	7253	TSHR	0	0	0	1	0	1
hsa-miR-1	7329	UBE2I	0	0	0	0	0	1
hsa-miR-1	7343	UBTF	0	0	0	0	0	1
hsa-miR-1	7368	UGT8	0	0	0	0	0	1
hsa-miR-1	7402	UTRN	1	0	1	1	1	1
hsa-miR-1	7408	VASP	1	0	0	1	0	1
hsa-miR-1	7534	YWHAZ	1	1	1	1	1	1
hsa-miR-1	761	CA3	0	0	0	0	0	1
hsa-miR-1	7726	TRIM26	0	0	0	0	0	1
hsa-miR-1	7756	ZNF207	1	0	0	1	0	1
hsa-miR-1	7776	ZNF236	1	1	1	1	1	0
hsa-miR-1	781	CACNA2D1	0	0	0	0	0	1
hsa-miR-1	7837	PXDN	1	0	0	1	0	1
hsa-miR-1	7884	SLBP	0	0	0	0	0	1
hsa-miR-1	78997	GDAP1L1	1	1	1	1	1	0
hsa-miR-1	790	CAD	0	0	0	0	0	1
hsa-miR-1	79009	DDX50	0	0	0	0	0	1
hsa-miR-1	79022	TMEM106C	0	0	0	0	0	1
hsa-miR-1	79077	DCTPP1	0	0	0	0	0	1
hsa-miR-1	79161	TMEM243	1	1	1	1	1	0
hsa-miR-1	79171	RBM42	0	0	0	0	0	1
hsa-miR-1	79174	CRELD2	1	0	0	0	0	1
hsa-miR-1	7923	HSD17B8	0	0	0	0	0	1
hsa-miR-1	795	S100G	0	0	0	0	0	1
hsa-miR-1	79628	SH3TC2	0	1	1	1	1	1
hsa-miR-1	79645	EFCAB1	0	0	0	0	0	1
hsa-miR-1	79684	MSANTD2	1	1	1	1	1	0
hsa-miR-1	79751	SLC25A22	1	1	0	1	1	1
hsa-miR-1	79794	C12orf49	1	0	0	1	0	1
hsa-miR-1	79811	SLTM	0	0	0	0	0	1
hsa-miR-1	79813	EHMT1	1	0	0	0	0	1
hsa-miR-1	79814	AGMAT	1	0	0	1	0	1
hsa-miR-1	79850	FAM57A	1	0	0	1	0	1
hsa-miR-1	79877	DCAKD	0	0	0	0	0	1
hsa-miR-1	79879	CCDC134	0	0	0	0	0	1
hsa-miR-1	79933	SYNPO2L	0	0	0	0	0	1
hsa-miR-1	79971	WLS	0	0	0	0	0	1
hsa-miR-1	79974	CPED1	1	1	1	1	1	0
hsa-miR-1	801	CALM1	0	0	1	1	1	1
hsa-miR-1	80129	CCDC170	1	1	0	1	0	1
hsa-miR-1	80270	HSD3B7	0	0	0	1	0	1
hsa-miR-1	80351	TNKS2	1	1	1	1	1	0
hsa-miR-1	8038	ADAM12	1	0	1	1	1	1
hsa-miR-1	805	CALM2	1	0	1	1	1	1
hsa-miR-1	808	CALM3	0	0	0	1	0	1
hsa-miR-1	81	ACTN4	0	0	0	0	0	1
hsa-miR-1	811	CALR	0	0	0	0	0	1
hsa-miR-1	8125	ANP32A	0	0	0	1	0	1
hsa-miR-1	81542	TMX1	1	0	0	1	1	1
hsa-miR-1	8161	COIL	1	0	0	1	1	1
hsa-miR-1	81611	ANP32E	1	0	0	1	1	1
hsa-miR-1	81622	UNC93B1	0	0	0	0	0	1
hsa-miR-1	81671	VMP1	1	0	0	1	0	1
hsa-miR-1	818	CAMK2G	0	0	0	1	0	1
hsa-miR-1	81831	NETO2	1	1	0	1	0	1
hsa-miR-1	81888	HYI	0	0	0	0	0	1
hsa-miR-1	8189	SYMPK	0	0	0	0	0	1
hsa-miR-1	8208	CHAF1B	0	0	0	0	0	1
hsa-miR-1	822	CAPG	0	0	0	0	0	1
hsa-miR-1	823	CAPN1	0	0	0	0	0	1
hsa-miR-1	8289	ARID1A	0	0	0	0	0	1
hsa-miR-1	8290	HIST3H3	0	0	0	0	0	1
hsa-miR-1	8301	PICALM	1	1	1	1	1	1
hsa-miR-1	831	CAST	0	0	0	0	0	1
hsa-miR-1	8338	HIST2H2AC	0	0	0	0	0	1
hsa-miR-1	83440	ADPGK	1	0	1	1	1	1
hsa-miR-1	83442	SH3BGRL3	1	1	1	1	1	1
hsa-miR-1	83451	ABHD11	0	0	0	0	0	1
hsa-miR-1	8354	HIST1H3I	0	0	0	0	0	1
hsa-miR-1	8358	HIST1H3B	0	0	0	0	0	1
hsa-miR-1	83591	THAP2	0	0	0	0	0	1
hsa-miR-1	83593	RASSF5	1	0	0	1	0	1
hsa-miR-1	83648	FAM167A	0	0	0	0	0	1
hsa-miR-1	83752	LONP2	0	0	0	0	0	1
hsa-miR-1	83787	ARMC10	1	0	0	0	0	1
hsa-miR-1	83871	RAB34	0	0	0	0	0	1
hsa-miR-1	83892	KCTD10	1	1	1	1	1	0
hsa-miR-1	8407	TAGLN2	1	1	1	1	1	1
hsa-miR-1	84230	LRRC8C	1	0	0	0	0	1
hsa-miR-1	8428	STK24	0	0	0	0	0	1
hsa-miR-1	8436	SDPR	1	1	0	1	1	1
hsa-miR-1	84365	MKI67IP	0	0	0	0	0	1
hsa-miR-1	8450	CUL4B	0	0	0	0	0	1
hsa-miR-1	84612	PARD6B	0	0	0	0	0	1
hsa-miR-1	84661	DPY30	0	0	0	0	0	1
hsa-miR-1	84678	KDM2B	1	1	1	1	0	1
hsa-miR-1	84681	HINT2	0	0	0	0	0	1
hsa-miR-1	84733	CBX2	0	0	0	1	0	1
hsa-miR-1	84747	UNC119B	1	1	1	0	1	1
hsa-miR-1	84869	CBR4	0	0	0	0	0	1
hsa-miR-1	84883	AIFM2	0	0	0	0	0	1
hsa-miR-1	84898	PLXDC2	1	0	0	0	0	1
hsa-miR-1	8491	MAP4K3	1	1	1	1	1	0
hsa-miR-1	84951	TNS4	0	0	0	0	0	1
hsa-miR-1	84988	PPP1R16A	0	0	0	0	0	1
hsa-miR-1	8518	IKBKAP	0	0	0	0	0	1
hsa-miR-1	85365	ALG2	1	0	0	1	0	1
hsa-miR-1	8539	API5	1	1	1	1	1	0
hsa-miR-1	8544	PIR	1	0	0	1	0	1
hsa-miR-1	85441	HELZ2	1	1	1	1	1	0
hsa-miR-1	85456	TNKS1BP1	0	0	0	0	0	1
hsa-miR-1	85459	KIAA1731	0	0	0	1	0	1
hsa-miR-1	8546	AP3B1	0	0	0	0	0	1
hsa-miR-1	85462	FHDC1	0	0	0	0	0	1
hsa-miR-1	8612	PPAP2C	0	0	0	0	0	1
hsa-miR-1	8624	PSMG1	0	0	0	0	0	1
hsa-miR-1	8636	SSNA1	0	0	0	0	0	1
hsa-miR-1	8638	OASL	0	0	0	0	0	1
hsa-miR-1	8674	VAMP4	1	1	1	1	1	0
hsa-miR-1	8683	SRSF9	1	1	1	1	1	1
hsa-miR-1	87	ACTN1	0	0	0	0	0	1
hsa-miR-1	8721	EDF1	0	0	0	0	0	1
hsa-miR-1	8733	GPAA1	0	0	0	0	0	1
hsa-miR-1	8767	RIPK2	0	0	0	0	0	1
hsa-miR-1	8772	FADD	0	0	0	0	0	1
hsa-miR-1	8803	SUCLA2	0	0	0	0	0	1
hsa-miR-1	8805	TRIM24	0	0	0	0	0	1
hsa-miR-1	8829	NRP1	1	1	1	1	1	1
hsa-miR-1	8852	AKAP4	0	0	1	1	0	1
hsa-miR-1	88745	RRP36	1	0	0	0	0	1
hsa-miR-1	8880	FUBP1	1	0	0	1	1	1
hsa-miR-1	8907	AP1M1	0	0	0	0	0	1
hsa-miR-1	8924	HERC2	0	0	0	0	0	1
hsa-miR-1	8939	FUBP3	1	0	0	1	1	1
hsa-miR-1	8943	AP3D1	1	1	1	1	1	1
hsa-miR-1	8968	HIST1H3F	0	0	0	0	0	1
hsa-miR-1	8971	H1FX	0	0	0	0	0	1
hsa-miR-1	89781	HPS4	1	1	0	1	0	1
hsa-miR-1	89884	LHX4	0	0	0	0	0	1
hsa-miR-1	8989	TRPA1	0	0	0	0	0	1
hsa-miR-1	90102	PHLDB2	0	0	0	0	0	1
hsa-miR-1	90167	FRMD7	0	0	0	0	0	1
hsa-miR-1	90441	ZNF622	0	0	0	0	0	1
hsa-miR-1	90576	ZNF799	0	0	0	0	0	1
hsa-miR-1	9069	CLDN12	1	0	0	1	0	1
hsa-miR-1	9070	ASH2L	1	1	1	1	1	1
hsa-miR-1	90701	SEC11C	0	0	0	0	0	1
hsa-miR-1	91010	FMNL3	0	0	0	1	0	1
hsa-miR-1	9104	RGN	0	0	0	0	0	1
hsa-miR-1	9119	KRT75	0	0	0	0	0	1
hsa-miR-1	91584	PLXNA4	0	1	1	0	1	1
hsa-miR-1	9169	SCAF11	1	1	1	1	1	1
hsa-miR-1	91746	YTHDC1	1	1	0	1	0	1
hsa-miR-1	91869	RFT1	0	0	0	0	0	1
hsa-miR-1	92370	ACPL2	0	0	0	1	1	1
hsa-miR-1	9260	PDLIM7	0	0	0	0	0	1
hsa-miR-1	92922	CCDC102A	0	0	0	0	0	1
hsa-miR-1	93034	NT5C1B	0	0	0	0	0	1
hsa-miR-1	93134	ZNF561	0	0	0	0	0	1
hsa-miR-1	9343	EFTUD2	0	0	0	0	0	1
hsa-miR-1	93621	MRFAP1	0	0	0	0	0	1
hsa-miR-1	93649	MYOCD	1	0	0	0	1	1
hsa-miR-1	94005	PIGS	0	0	0	0	0	1
hsa-miR-1	94081	SFXN1	1	0	0	1	0	1
hsa-miR-1	94104	PAXBP1	1	0	0	0	0	1
hsa-miR-1	9411	ARHGAP29	0	0	0	1	0	1
hsa-miR-1	9422	ZNF264	0	1	0	1	0	1
hsa-miR-1	9446	GSTO1	0	0	0	0	0	1
hsa-miR-1	9447	AIM2	0	0	0	0	0	1
hsa-miR-1	9464	HAND2	1	0	1	1	1	1
hsa-miR-1	9466	IL27RA	0	0	0	0	0	1
hsa-miR-1	9526	MPDU1	0	0	0	0	0	1
hsa-miR-1	9529	BAG5	0	0	0	0	0	1
hsa-miR-1	9562	MINPP1	0	0	0	0	0	1
hsa-miR-1	9578	CDC42BPB	0	0	0	0	0	1
hsa-miR-1	9584	RBM39	0	0	0	0	0	1
hsa-miR-1	9590	AKAP12	1	0	1	1	1	1
hsa-miR-1	960	CD44	0	0	0	0	0	1
hsa-miR-1	9610	RIN1	0	0	0	0	0	1
hsa-miR-1	9636	ISG15	0	0	0	0	0	1
hsa-miR-1	9652	TTC37	0	0	0	0	0	1
hsa-miR-1	9653	HS2ST1	0	0	0	0	0	1
hsa-miR-1	9656	MDC1	0	0	0	0	0	1
hsa-miR-1	967	CD63	0	0	0	0	0	1
hsa-miR-1	9693	RAPGEF2	0	0	0	1	1	1
hsa-miR-1	9699	RIMS2	1	0	0	0	0	1
hsa-miR-1	9759	HDAC4	1	1	1	1	1	1
hsa-miR-1	9782	MATR3	1	1	1	1	1	1
hsa-miR-1	9798	IST1	0	0	0	0	0	1
hsa-miR-1	9801	MRPL19	0	0	0	1	0	1
hsa-miR-1	9814	SFI1	0	0	0	0	0	1
hsa-miR-1	9877	ZC3H11A	0	0	0	0	0	1
hsa-miR-1	9883	POM121	0	0	0	0	0	1
hsa-miR-1	9890	LPPR4	1	1	1	1	1	0
hsa-miR-1	9891	NUAK1	0	0	0	0	0	1
hsa-miR-1	9894	TELO2	0	0	0	0	0	1
hsa-miR-1	9896	FIG4	0	0	0	0	0	1
hsa-miR-1	9902	MRC2	1	0	0	0	0	1
hsa-miR-1	9908	G3BP2	0	0	1	1	1	1
hsa-miR-1	9910	RABGAP1L	0	1	1	0	0	1
hsa-miR-1	9919	SEC16A	0	0	0	0	0	1
hsa-miR-1	9927	MFN2	0	0	0	0	0	1
hsa-miR-1	9929	JOSD1	1	1	1	1	1	0
hsa-miR-1	9953	HS3ST3B1	1	1	1	1	1	0
hsa-miR-1	998	CDC42	1	0	1	1	0	1
hsa-miR-23b-3p	10006	ABI1	1	1	1	1	0	0
hsa-miR-23b-3p	10007	GNPDA1	1	1	1	1	1	0
hsa-miR-23b-3p	100101267	POM121C	1	1	1	1	1	0
hsa-miR-23b-3p	10042	HMGXB4	1	1	1	1	0	0
hsa-miR-23b-3p	10105	PPIF	1	1	1	1	1	0
hsa-miR-23b-3p	10130	PDIA6	1	0	1	1	1	0
hsa-miR-23b-3p	10146	G3BP1	1	0	0	0	0	1
hsa-miR-23b-3p	10149	GPR64	1	1	1	1	1	0
hsa-miR-23b-3p	10178	TENM1	1	0	1	1	1	0
hsa-miR-23b-3p	10184	LHFPL2	1	0	1	1	1	0
hsa-miR-23b-3p	10203	CALCRL	1	1	1	1	1	0
hsa-miR-23b-3p	10221	TRIB1	1	1	1	1	1	0
hsa-miR-23b-3p	10253	SPRY2	1	1	1	1	1	0
hsa-miR-23b-3p	10282	BET1	1	1	1	0	1	0
hsa-miR-23b-3p	10314	LANCL1	1	1	0	1	1	0
hsa-miR-23b-3p	10390	CEPT1	1	0	0	1	0	1
hsa-miR-23b-3p	103910	MYL12B	1	1	0	1	1	0
hsa-miR-23b-3p	10424	PGRMC2	1	1	0	1	1	0
hsa-miR-23b-3p	10428	CFDP1	1	0	1	1	1	0
hsa-miR-23b-3p	10472	ZBTB18	1	1	1	1	1	0
hsa-miR-23b-3p	10484	SEC23A	1	1	1	1	0	0
hsa-miR-23b-3p	10490	VTI1B	1	1	0	1	1	0
hsa-miR-23b-3p	10518	CIB2	1	0	1	1	1	0
hsa-miR-23b-3p	10526	IPO8	1	0	1	1	1	0
hsa-miR-23b-3p	10586	MAB21L2	1	1	1	1	1	0
hsa-miR-23b-3p	10614	HEXIM1	1	1	1	1	1	0
hsa-miR-23b-3p	10635	RAD51AP1	1	1	0	1	1	0
hsa-miR-23b-3p	10659	CELF2	1	1	1	1	1	0
hsa-miR-23b-3p	10664	CTCF	1	1	1	1	1	0
hsa-miR-23b-3p	107	ADCY1	1	1	0	1	1	0
hsa-miR-23b-3p	1073	CFL2	1	1	0	1	1	0
hsa-miR-23b-3p	1075	CTSC	1	1	0	1	1	0
hsa-miR-23b-3p	10752	CHL1	1	1	0	1	1	0
hsa-miR-23b-3p	10762	NUP50	1	1	1	1	1	0
hsa-miR-23b-3p	10783	NEK6	1	1	1	1	1	0
hsa-miR-23b-3p	10802	SEC24A	1	1	1	1	1	0
hsa-miR-23b-3p	10810	WASF3	1	1	0	1	1	0
hsa-miR-23b-3p	10891	PPARGC1A	1	1	1	1	1	0
hsa-miR-23b-3p	10898	CPSF4	1	1	1	1	1	0
hsa-miR-23b-3p	10904	BLCAP	1	1	1	1	1	0
hsa-miR-23b-3p	10935	PRDX3	1	1	0	1	1	0
hsa-miR-23b-3p	10957	PNRC1	1	1	0	1	1	0
hsa-miR-23b-3p	11041	B3GNT1	1	1	1	1	1	0
hsa-miR-23b-3p	11051	NUDT21	1	1	0	1	1	0
hsa-miR-23b-3p	11160	ERLIN2	1	0	1	1	1	0
hsa-miR-23b-3p	11174	ADAMTS6	1	0	1	1	1	0
hsa-miR-23b-3p	11196	SEC23IP	1	1	0	1	1	0
hsa-miR-23b-3p	11212	PROSC	1	1	1	1	1	0
hsa-miR-23b-3p	11215	AKAP11	1	1	0	1	0	1
hsa-miR-23b-3p	11244	ZHX1	1	1	0	1	1	0
hsa-miR-23b-3p	11254	SLC6A14	1	1	1	1	1	0
hsa-miR-23b-3p	112885	PHF21B	1	0	1	1	1	0
hsa-miR-23b-3p	112939	NACC1	1	0	1	1	1	0
hsa-miR-23b-3p	11334	TUSC2	1	1	1	1	1	0
hsa-miR-23b-3p	1147	CHUK	1	1	1	1	1	1
hsa-miR-23b-3p	114882	OSBPL8	1	1	1	1	1	0
hsa-miR-23b-3p	114907	FBXO32	1	1	1	1	1	0
hsa-miR-23b-3p	116150	NUS1	1	1	1	1	0	0
hsa-miR-23b-3p	116442	RAB39B	1	1	1	1	1	0
hsa-miR-23b-3p	116931	MED12L	1	1	1	1	1	0
hsa-miR-23b-3p	116987	AGAP1	1	1	1	1	0	0
hsa-miR-23b-3p	117143	TADA1	1	1	1	1	0	0
hsa-miR-23b-3p	1182	CLCN3	1	1	1	1	1	0
hsa-miR-23b-3p	118471	PRAP1	0	0	0	0	0	1
hsa-miR-23b-3p	118924	FRA10AC1	1	1	0	1	1	0
hsa-miR-23b-3p	1198	CLK3	1	0	1	1	1	0
hsa-miR-23b-3p	121601	ANO4	1	1	1	1	1	0
hsa-miR-23b-3p	122553	TRAPPC6B	1	1	0	1	1	0
hsa-miR-23b-3p	123720	WHAMM	1	1	1	1	1	0
hsa-miR-23b-3p	126731	CCSAP	1	1	0	1	1	0
hsa-miR-23b-3p	1268	CNR1	1	1	0	1	1	0
hsa-miR-23b-3p	127343	DMBX1	1	1	1	1	1	0
hsa-miR-23b-3p	1286	COL4A4	1	1	1	1	1	0
hsa-miR-23b-3p	1287	COL4A5	1	1	1	1	0	0
hsa-miR-23b-3p	1302	COL11A2	1	0	1	1	1	0
hsa-miR-23b-3p	131566	DCBLD2	1	0	1	1	1	0
hsa-miR-23b-3p	132660	LIN54	1	1	1	1	1	0
hsa-miR-23b-3p	132864	CPEB2	1	1	1	1	1	0
hsa-miR-23b-3p	1355	COX15	1	1	0	1	1	0
hsa-miR-23b-3p	1362	CPD	1	0	1	1	1	0
hsa-miR-23b-3p	1371	CPOX	1	1	0	1	1	0
hsa-miR-23b-3p	137209	ZNF572	1	1	0	1	1	0
hsa-miR-23b-3p	138151	NACC2	1	1	1	1	1	0
hsa-miR-23b-3p	1387	CREBBP	1	0	1	1	1	0
hsa-miR-23b-3p	139285	AMER1	1	0	1	1	1	0
hsa-miR-23b-3p	139324	HDX	0	1	1	1	1	0
hsa-miR-23b-3p	140609	NEK7	1	1	1	1	1	0
hsa-miR-23b-3p	140862	ISM1	1	1	1	1	1	0
hsa-miR-23b-3p	140885	SIRPA	1	1	1	1	1	0
hsa-miR-23b-3p	142685	ASB15	1	0	1	1	1	0
hsa-miR-23b-3p	143384	CACUL1	1	1	1	1	0	0
hsa-miR-23b-3p	144108	SPTY2D1	0	0	0	1	0	1
hsa-miR-23b-3p	145567	TTC7B	1	1	1	1	1	0
hsa-miR-23b-3p	1456	CSNK1G3	1	1	1	1	1	0
hsa-miR-23b-3p	1459	CSNK2A2	1	0	1	1	1	0
hsa-miR-23b-3p	1462	VCAN	1	1	1	0	1	0
hsa-miR-23b-3p	147923	ZNF420	1	1	0	1	1	0
hsa-miR-23b-3p	150	ADRA2A	1	1	1	1	1	0
hsa-miR-23b-3p	151888	BTLA	1	0	1	1	1	0
hsa-miR-23b-3p	152185	SPICE1	1	1	0	1	1	0
hsa-miR-23b-3p	152926	PPM1K	1	1	0	1	1	0
hsa-miR-23b-3p	154215	NKAIN2	1	1	1	1	0	0
hsa-miR-23b-3p	158431	ZNF782	1	1	1	1	0	0
hsa-miR-23b-3p	1602	DACH1	1	0	1	1	1	0
hsa-miR-23b-3p	162427	FAM134C	1	1	1	1	1	0
hsa-miR-23b-3p	163033	ZNF579	1	1	1	0	1	0
hsa-miR-23b-3p	163071	ZNF114	1	1	1	1	0	0
hsa-miR-23b-3p	1655	DDX5	1	1	1	0	1	0
hsa-miR-23b-3p	1657	DMXL1	1	0	1	1	1	0
hsa-miR-23b-3p	1665	DHX15	1	1	1	1	1	0
hsa-miR-23b-3p	167681	PRSS35	1	1	0	1	1	0
hsa-miR-23b-3p	169200	TMEM64	1	0	1	1	1	0
hsa-miR-23b-3p	1740	DLG2	1	1	1	1	1	0
hsa-miR-23b-3p	1745	DLX1	1	1	1	1	1	0
hsa-miR-23b-3p	1795	DOCK3	1	1	1	1	1	0
hsa-miR-23b-3p	1837	DTNA	1	1	0	1	1	0
hsa-miR-23b-3p	1847	DUSP5	1	0	1	1	1	0
hsa-miR-23b-3p	1876	E2F6	1	1	0	1	1	0
hsa-miR-23b-3p	1902	LPAR1	1	1	1	1	1	0
hsa-miR-23b-3p	1960	EGR3	1	0	1	1	1	0
hsa-miR-23b-3p	1998	ELF2	1	1	1	1	1	0
hsa-miR-23b-3p	199920	C1orf168	1	1	0	1	1	0
hsa-miR-23b-3p	2000	ELF4	1	0	1	1	1	0
hsa-miR-23b-3p	2001	ELF5	1	1	1	1	1	0
hsa-miR-23b-3p	200576	PIKFYVE	1	1	0	1	1	0
hsa-miR-23b-3p	200879	LIPH	1	1	0	1	1	0
hsa-miR-23b-3p	2034	EPAS1	1	1	1	1	1	0
hsa-miR-23b-3p	203447	NRK	1	0	1	1	1	0
hsa-miR-23b-3p	205327	C2orf69	1	1	1	1	1	0
hsa-miR-23b-3p	2060	EPS15	1	1	1	1	1	0
hsa-miR-23b-3p	2066	ERBB4	1	1	1	1	1	0
hsa-miR-23b-3p	2115	ETV1	1	0	1	1	1	0
hsa-miR-23b-3p	2185	PTK2B	1	1	1	1	1	1
hsa-miR-23b-3p	2200	FBN1	1	0	1	1	1	0
hsa-miR-23b-3p	2201	FBN2	1	1	1	1	1	0
hsa-miR-23b-3p	221037	JMJD1C	1	0	1	1	1	0
hsa-miR-23b-3p	221895	JAZF1	1	1	0	1	1	0
hsa-miR-23b-3p	222546	RFX6	1	1	1	1	0	0
hsa-miR-23b-3p	223082	ZNRF2	1	1	0	1	1	0
hsa-miR-23b-3p	2247	FGF2	1	1	0	1	1	0
hsa-miR-23b-3p	22800	RRAS2	1	1	1	1	1	0
hsa-miR-23b-3p	22829	NLGN4Y	1	1	1	1	1	0
hsa-miR-23b-3p	22841	RAB11FIP2	1	1	1	1	1	0
hsa-miR-23b-3p	22849	CPEB3	0	0	0	0	0	1
hsa-miR-23b-3p	22858	ICK	1	1	0	1	1	0
hsa-miR-23b-3p	22866	CNKSR2	1	1	1	1	0	0
hsa-miR-23b-3p	22884	WDR37	1	1	0	1	1	0
hsa-miR-23b-3p	22900	CARD8	1	1	1	1	0	0
hsa-miR-23b-3p	22919	MAPRE1	1	1	1	1	1	0
hsa-miR-23b-3p	22934	RPIA	1	1	0	1	1	0
hsa-miR-23b-3p	22982	DIP2C	1	0	1	1	1	0
hsa-miR-23b-3p	23012	STK38L	1	1	1	1	1	0
hsa-miR-23b-3p	23036	ZNF292	1	1	1	1	1	0
hsa-miR-23b-3p	23042	PDXDC1	1	1	0	1	1	0
hsa-miR-23b-3p	23054	NCOA6	1	1	1	1	1	0
hsa-miR-23b-3p	23067	SETD1B	1	1	1	1	1	0
hsa-miR-23b-3p	23090	ZNF423	1	1	1	1	1	0
hsa-miR-23b-3p	23099	ZBTB43	1	1	1	1	1	0
hsa-miR-23b-3p	23112	TNRC6B	0	1	1	1	1	0
hsa-miR-23b-3p	23118	TAB2	1	0	1	0	0	1
hsa-miR-23b-3p	23126	POGZ	1	1	0	1	1	0
hsa-miR-23b-3p	23143	LRCH1	1	1	1	1	1	0
hsa-miR-23b-3p	23158	TBC1D9	1	1	1	1	1	0
hsa-miR-23b-3p	23168	RTF1	1	1	1	1	1	0
hsa-miR-23b-3p	23172	FAM175B	1	1	1	1	1	0
hsa-miR-23b-3p	23200	ATP11B	1	1	1	1	1	0
hsa-miR-23b-3p	23248	RPRD2	1	1	1	1	1	0
hsa-miR-23b-3p	23261	CAMTA1	1	0	1	1	1	0
hsa-miR-23b-3p	23266	LPHN2	1	1	1	0	1	0
hsa-miR-23b-3p	23270	TSPYL4	1	1	0	1	1	0
hsa-miR-23b-3p	23271	CAMSAP2	1	1	1	1	1	0
hsa-miR-23b-3p	23285	KIAA1107	1	1	0	1	1	0
hsa-miR-23b-3p	23299	BICD2	1	1	0	1	1	0
hsa-miR-23b-3p	23300	ATMIN	1	1	1	1	1	0
hsa-miR-23b-3p	23306	TMEM194A	1	1	0	1	1	0
hsa-miR-23b-3p	23314	SATB2	1	1	1	1	1	0
hsa-miR-23b-3p	2332	FMR1	1	1	1	1	1	0
hsa-miR-23b-3p	23327	NEDD4L	1	1	0	1	1	0
hsa-miR-23b-3p	23368	PPP1R13B	1	0	1	1	1	0
hsa-miR-23b-3p	23394	ADNP	1	1	0	1	1	0
hsa-miR-23b-3p	23401	FRAT2	1	0	1	1	1	0
hsa-miR-23b-3p	23499	MACF1	1	0	1	1	1	0
hsa-miR-23b-3p	2354	FOSB	1	0	1	1	1	0
hsa-miR-23b-3p	23554	TSPAN12	1	1	0	1	1	0
hsa-miR-23b-3p	23558	WBP2	1	1	1	1	1	0
hsa-miR-23b-3p	23670	TMEM2	1	1	1	1	1	0
hsa-miR-23b-3p	23673	STX12	1	1	1	1	1	0
hsa-miR-23b-3p	246175	CNOT6L	1	1	1	1	1	0
hsa-miR-23b-3p	2526	FUT4	1	1	1	1	1	0
hsa-miR-23b-3p	253143	PRR14L	1	1	1	1	1	0
hsa-miR-23b-3p	253738	EBF3	1	1	1	1	1	0
hsa-miR-23b-3p	257194	NEGR1	1	1	0	1	1	0
hsa-miR-23b-3p	257397	TAB3	1	1	1	1	1	1
hsa-miR-23b-3p	25842	ASF1A	1	1	1	1	1	0
hsa-miR-23b-3p	25852	ARMC8	1	1	1	1	0	0
hsa-miR-23b-3p	25898	RCHY1	1	1	0	1	1	0
hsa-miR-23b-3p	25917	THUMPD3	1	1	0	1	1	0
hsa-miR-23b-3p	259217	HSPA12A	1	0	1	1	1	0
hsa-miR-23b-3p	2596	GAP43	1	1	1	1	1	0
hsa-miR-23b-3p	26011	TENM4	1	1	0	1	1	0
hsa-miR-23b-3p	26018	LRIG1	1	0	1	1	1	0
hsa-miR-23b-3p	26035	GLCE	1	1	1	1	1	0
hsa-miR-23b-3p	26052	DNM3	1	0	1	1	1	0
hsa-miR-23b-3p	26053	AUTS2	1	1	1	0	1	0
hsa-miR-23b-3p	26057	ANKRD17	1	1	0	1	1	1
hsa-miR-23b-3p	26064	RAI14	1	1	1	1	1	0
hsa-miR-23b-3p	26086	GPSM1	1	0	1	1	1	0
hsa-miR-23b-3p	26128	KIAA1279	1	0	0	1	0	1
hsa-miR-23b-3p	26147	PHF19	1	0	1	1	1	0
hsa-miR-23b-3p	261729	STEAP2	1	1	1	1	0	0
hsa-miR-23b-3p	2631	GBAS	1	0	1	1	1	0
hsa-miR-23b-3p	2649	NR6A1	1	0	1	1	1	0
hsa-miR-23b-3p	2651	GCNT2	1	1	0	1	1	0
hsa-miR-23b-3p	26585	GREM1	1	0	1	1	1	0
hsa-miR-23b-3p	266812	NAP1L5	1	1	1	1	1	0
hsa-miR-23b-3p	267002	PGBD2	1	1	1	1	0	0
hsa-miR-23b-3p	2697	GJA1	1	1	1	1	1	0
hsa-miR-23b-3p	27069	GHITM	1	1	0	1	1	0
hsa-miR-23b-3p	27131	SNX5	1	1	1	1	1	0
hsa-miR-23b-3p	27145	FILIP1	1	1	0	1	1	0
hsa-miR-23b-3p	27152	INTU	1	1	1	1	1	0
hsa-miR-23b-3p	27236	ARFIP1	1	1	1	1	0	1
hsa-miR-23b-3p	27324	TOX3	1	1	1	1	1	0
hsa-miR-23b-3p	27327	TNRC6A	1	1	1	1	1	0
hsa-miR-23b-3p	2744	GLS	1	0	1	1	1	0
hsa-miR-23b-3p	282991	BLOC1S2	1	0	0	1	1	1
hsa-miR-23b-3p	283464	GXYLT1	1	1	1	1	1	0
hsa-miR-23b-3p	283659	PRTG	1	1	1	1	1	0
hsa-miR-23b-3p	285172	FAM126B	1	1	1	1	1	0
hsa-miR-23b-3p	285672	SREK1IP1	1	1	0	1	1	0
hsa-miR-23b-3p	286097	MICU3	1	1	1	1	1	0
hsa-miR-23b-3p	286148	DPY19L4	1	1	0	1	1	0
hsa-miR-23b-3p	286410	ATP11C	1	1	0	1	1	0
hsa-miR-23b-3p	2869	GRK5	1	1	1	1	0	0
hsa-miR-23b-3p	28966	SNX24	1	1	0	1	1	0
hsa-miR-23b-3p	29068	ZBTB44	1	1	1	1	1	0
hsa-miR-23b-3p	29079	MED4	1	1	0	1	0	1
hsa-miR-23b-3p	291	SLC25A4	1	1	0	1	1	0
hsa-miR-23b-3p	29911	HOOK2	1	0	1	1	1	0
hsa-miR-23b-3p	29929	ALG6	1	1	0	1	1	0
hsa-miR-23b-3p	29969	MDFIC	1	0	1	1	1	0
hsa-miR-23b-3p	3037	HAS2	1	1	1	1	1	0
hsa-miR-23b-3p	3148	HMGB2	1	1	1	1	1	0
hsa-miR-23b-3p	3151	HMGN2	1	1	1	1	1	0
hsa-miR-23b-3p	317	APAF1	1	1	1	1	1	0
hsa-miR-23b-3p	3174	HNF4G	1	1	1	1	1	0
hsa-miR-23b-3p	317649	EIF4E3	1	1	0	1	1	0
hsa-miR-23b-3p	3192	HNRNPU	1	1	1	1	1	0
hsa-miR-23b-3p	3200	HOXA3	1	1	0	1	1	0
hsa-miR-23b-3p	3207	HOXA11	1	0	1	1	1	0
hsa-miR-23b-3p	3214	HOXB4	1	1	1	1	1	0
hsa-miR-23b-3p	3221	HOXC4	1	0	1	1	1	0
hsa-miR-23b-3p	3227	HOXC11	1	0	1	1	1	0
hsa-miR-23b-3p	3236	HOXD10	1	1	1	1	1	0
hsa-miR-23b-3p	331	XIAP	0	1	1	1	1	0
hsa-miR-23b-3p	3358	HTR2C	1	0	1	1	1	0
hsa-miR-23b-3p	337876	CHSY3	1	1	1	0	1	0
hsa-miR-23b-3p	339745	SPOPL	1	1	1	1	1	0
hsa-miR-23b-3p	3417	IDH1	1	1	1	1	1	0
hsa-miR-23b-3p	345557	PLCXD3	1	1	1	1	1	0
hsa-miR-23b-3p	348093	RBPMS2	1	1	1	1	1	0
hsa-miR-23b-3p	355	FAS	1	1	1	1	1	0
hsa-miR-23b-3p	357	SHROOM2	1	1	0	1	1	0
hsa-miR-23b-3p	3570	IL6R	1	1	1	1	1	0
hsa-miR-23b-3p	3589	IL11	1	1	1	1	1	0
hsa-miR-23b-3p	3593	IL12B	1	1	0	1	1	0
hsa-miR-23b-3p	3632	INPP5A	1	1	1	1	1	0
hsa-miR-23b-3p	3659	IRF1	1	0	1	1	1	0
hsa-miR-23b-3p	3660	IRF2	1	1	1	1	1	0
hsa-miR-23b-3p	3683	ITGAL	1	1	0	1	1	0
hsa-miR-23b-3p	3696	ITGB8	1	1	1	1	1	0
hsa-miR-23b-3p	3720	JARID2	1	0	1	1	1	0
hsa-miR-23b-3p	3730	KAL1	1	1	1	1	0	0
hsa-miR-23b-3p	3777	KCNK3	1	1	1	1	1	0
hsa-miR-23b-3p	38	ACAT1	1	0	0	0	0	1
hsa-miR-23b-3p	3836	KPNA1	1	1	1	1	1	0
hsa-miR-23b-3p	3840	KPNA4	1	1	1	1	1	0
hsa-miR-23b-3p	3842	TNPO1	1	0	1	1	1	0
hsa-miR-23b-3p	3843	IPO5	1	1	1	1	1	0
hsa-miR-23b-3p	387893	SETD8	1	1	1	1	1	0
hsa-miR-23b-3p	389136	VGLL3	1	1	1	1	1	0
hsa-miR-23b-3p	389421	LIN28B	1	0	1	1	1	0
hsa-miR-23b-3p	389434	IYD	1	1	0	1	1	0
hsa-miR-23b-3p	3916	LAMP1	1	1	1	1	1	0
hsa-miR-23b-3p	3930	LBR	1	1	1	1	1	0
hsa-miR-23b-3p	400073	C12orf76	1	0	1	1	1	0
hsa-miR-23b-3p	400966	RGPD1	1	1	1	1	0	0
hsa-miR-23b-3p	401535	C9orf170	1	1	0	1	1	0
hsa-miR-23b-3p	4026	LPP	1	1	1	1	1	0
hsa-miR-23b-3p	403341	ZBTB34	1	1	1	1	1	0
hsa-miR-23b-3p	4041	LRP5	1	1	1	1	1	0
hsa-miR-23b-3p	4074	M6PR	1	1	0	1	1	0
hsa-miR-23b-3p	4076	CAPRIN1	1	1	1	1	1	0
hsa-miR-23b-3p	4082	MARCKS	1	0	1	1	1	0
hsa-miR-23b-3p	4094	MAF	1	1	1	1	1	0
hsa-miR-23b-3p	4144	MAT2A	1	0	1	1	1	0
hsa-miR-23b-3p	4146	MATN1	1	1	0	1	1	0
hsa-miR-23b-3p	4154	MBNL1	1	1	1	1	0	0
hsa-miR-23b-3p	4188	MDFI	1	0	1	1	1	0
hsa-miR-23b-3p	4205	MEF2A	1	1	1	1	1	0
hsa-miR-23b-3p	4208	MEF2C	1	1	1	1	1	0
hsa-miR-23b-3p	4211	MEIS1	1	1	0	1	1	0
hsa-miR-23b-3p	4212	MEIS2	1	1	1	1	1	0
hsa-miR-23b-3p	4214	MAP3K1	1	1	1	1	1	0
hsa-miR-23b-3p	4215	MAP3K3	1	0	1	1	1	0
hsa-miR-23b-3p	4217	MAP3K5	1	0	1	1	1	0
hsa-miR-23b-3p	4233	MET	1	1	1	1	1	1
hsa-miR-23b-3p	4254	KITLG	1	0	1	1	1	0
hsa-miR-23b-3p	4301	MLLT4	1	1	1	0	1	0
hsa-miR-23b-3p	4303	FOXO4	1	0	1	1	1	0
hsa-miR-23b-3p	4360	MRC1	1	1	1	1	1	0
hsa-miR-23b-3p	440193	CCDC88C	0	0	0	0	0	1
hsa-miR-23b-3p	4520	MTF1	1	1	1	1	1	0
hsa-miR-23b-3p	4534	MTM1	1	1	1	1	1	0
hsa-miR-23b-3p	4619	MYH1	1	0	1	1	1	0
hsa-miR-23b-3p	4620	MYH2	1	0	1	1	1	0
hsa-miR-23b-3p	463	ZFHX3	1	0	1	1	1	0
hsa-miR-23b-3p	4659	PPP1R12A	1	1	1	1	1	0
hsa-miR-23b-3p	4673	NAP1L1	1	0	1	1	1	0
hsa-miR-23b-3p	4696	NDUFA3	1	1	0	1	1	0
hsa-miR-23b-3p	4747	NEFL	1	1	1	1	1	0
hsa-miR-23b-3p	4781	NFIB	1	0	1	1	1	0
hsa-miR-23b-3p	4848	CNOT2	1	0	1	1	1	0
hsa-miR-23b-3p	4851	NOTCH1	0	0	0	0	0	1
hsa-miR-23b-3p	4900	NRGN	1	0	1	1	1	0
hsa-miR-23b-3p	4922	NTS	1	1	0	1	1	0
hsa-miR-23b-3p	4988	OPRM1	1	0	1	0	0	1
hsa-miR-23b-3p	5062	PAK2	1	1	0	1	1	0
hsa-miR-23b-3p	5083	PAX9	1	1	1	1	1	0
hsa-miR-23b-3p	50999	TMED5	1	1	0	1	1	0
hsa-miR-23b-3p	51014	TMED7	1	1	1	1	1	0
hsa-miR-23b-3p	51018	RRP15	1	1	0	1	1	0
hsa-miR-23b-3p	51059	FAM135B	1	1	0	1	1	0
hsa-miR-23b-3p	51185	CRBN	1	1	0	1	1	0
hsa-miR-23b-3p	51188	SS18L2	1	1	0	1	1	0
hsa-miR-23b-3p	51199	NIN	1	1	1	1	0	0
hsa-miR-23b-3p	51231	VRK3	1	0	1	1	1	0
hsa-miR-23b-3p	51274	KLF3	1	1	1	1	1	0
hsa-miR-23b-3p	5128	CDK17	1	0	1	1	1	0
hsa-miR-23b-3p	51320	MEX3C	1	1	1	1	1	0
hsa-miR-23b-3p	51348	KLRF1	1	1	1	1	0	0
hsa-miR-23b-3p	51362	CDC40	1	1	1	1	1	0
hsa-miR-23b-3p	51379	CRLF3	1	1	1	1	1	0
hsa-miR-23b-3p	5142	PDE4B	1	1	1	1	1	0
hsa-miR-23b-3p	51430	SUCO	1	1	1	1	1	0
hsa-miR-23b-3p	5150	PDE7A	1	1	1	0	1	0
hsa-miR-23b-3p	51557	LGSN	1	1	1	0	1	0
hsa-miR-23b-3p	5170	PDPK1	1	1	0	1	1	0
hsa-miR-23b-3p	51704	GPRC5B	1	0	1	1	1	0
hsa-miR-23b-3p	51719	CAB39	1	1	1	1	1	0
hsa-miR-23b-3p	51762	RAB8B	1	1	0	1	1	0
hsa-miR-23b-3p	51804	SIX4	1	0	1	1	1	0
hsa-miR-23b-3p	5210	PFKFB4	1	0	1	1	1	0
hsa-miR-23b-3p	526	ATP6V1B2	1	1	1	1	1	0
hsa-miR-23b-3p	528	ATP6V1C1	1	1	0	1	1	0
hsa-miR-23b-3p	529	ATP6V1E1	1	1	0	1	1	0
hsa-miR-23b-3p	5306	PITPNA	1	1	1	1	1	0
hsa-miR-23b-3p	5316	PKNOX1	1	1	1	1	1	0
hsa-miR-23b-3p	5325	PLAGL1	1	0	1	1	1	0
hsa-miR-23b-3p	5328	PLAU	1	1	1	1	1	1
hsa-miR-23b-3p	53335	BCL11A	1	0	1	1	1	0
hsa-miR-23b-3p	53944	CSNK1G1	1	0	1	1	1	0
hsa-miR-23b-3p	54014	BRWD1	1	1	1	1	1	0
hsa-miR-23b-3p	5411	PNN	1	0	0	0	0	1
hsa-miR-23b-3p	5412	UBL3	1	1	0	1	1	0
hsa-miR-23b-3p	54331	GNG2	1	0	1	1	1	0
hsa-miR-23b-3p	54502	RBM47	1	1	1	1	1	0
hsa-miR-23b-3p	5451	POU2F1	1	1	1	1	1	0
hsa-miR-23b-3p	54532	USP53	1	1	1	1	1	0
hsa-miR-23b-3p	5458	POU4F2	1	1	1	1	1	0
hsa-miR-23b-3p	54585	LZTFL1	1	1	0	1	1	0
hsa-miR-23b-3p	54602	NDFIP2	1	1	1	1	1	0
hsa-miR-23b-3p	54665	RSBN1	1	0	1	1	1	0
hsa-miR-23b-3p	54726	OTUD4	1	0	1	1	1	0
hsa-miR-23b-3p	54790	TET2	1	0	1	1	1	0
hsa-miR-23b-3p	54799	MBTD1	1	0	1	1	1	0
hsa-miR-23b-3p	54801	HAUS6	1	1	0	1	1	0
hsa-miR-23b-3p	54813	KLHL28	1	1	0	1	1	0
hsa-miR-23b-3p	54823	SWT1	1	1	1	1	1	0
hsa-miR-23b-3p	54845	ESRP1	1	1	1	1	1	0
hsa-miR-23b-3p	54874	FNBP1L	1	1	1	1	1	0
hsa-miR-23b-3p	54875	CNTLN	1	1	0	1	1	0
hsa-miR-23b-3p	54877	ZCCHC2	1	0	1	1	1	0
hsa-miR-23b-3p	54882	ANKHD1	1	1	1	1	1	0
hsa-miR-23b-3p	54894	RNF43	1	0	1	1	1	0
hsa-miR-23b-3p	54898	ELOVL2	1	1	0	1	1	0
hsa-miR-23b-3p	549	AUH	1	1	1	1	1	0
hsa-miR-23b-3p	54926	UBE2R2	1	1	1	1	1	0
hsa-miR-23b-3p	5500	PPP1CB	1	1	1	1	1	0
hsa-miR-23b-3p	55014	STX17	0	1	1	1	1	0
hsa-miR-23b-3p	55075	UACA	1	1	0	1	1	0
hsa-miR-23b-3p	55086	CXorf57	1	1	1	1	0	0
hsa-miR-23b-3p	55110	MAGOHB	1	0	1	1	1	0
hsa-miR-23b-3p	55167	MSL2	1	1	1	1	1	0
hsa-miR-23b-3p	55170	PRMT6	1	1	0	1	1	0
hsa-miR-23b-3p	55186	SLC25A36	1	1	1	1	1	0
hsa-miR-23b-3p	55193	PBRM1	1	1	1	1	1	0
hsa-miR-23b-3p	55204	GOLPH3L	1	1	1	1	1	0
hsa-miR-23b-3p	55228	PNMAL1	1	1	0	1	1	0
hsa-miR-23b-3p	5523	PPP2R3A	1	1	0	1	1	0
hsa-miR-23b-3p	55236	UBA6	1	0	1	1	1	0
hsa-miR-23b-3p	55251	PCMTD2	1	1	0	1	0	1
hsa-miR-23b-3p	55279	ZNF654	1	1	1	1	1	0
hsa-miR-23b-3p	5529	PPP2R5E	1	1	1	1	1	0
hsa-miR-23b-3p	55366	LGR4	1	1	1	1	0	0
hsa-miR-23b-3p	55432	YOD1	1	1	0	1	1	0
hsa-miR-23b-3p	55500	ETNK1	1	1	1	1	1	0
hsa-miR-23b-3p	55603	FAM46A	1	0	1	1	1	0
hsa-miR-23b-3p	55609	ZNF280C	1	1	0	1	1	0
hsa-miR-23b-3p	55611	OTUB1	1	0	1	1	1	0
hsa-miR-23b-3p	55626	AMBRA1	1	1	1	1	1	0
hsa-miR-23b-3p	55629	PNRC2	1	1	0	1	1	0
hsa-miR-23b-3p	55635	DEPDC1	1	1	0	1	1	0
hsa-miR-23b-3p	55636	CHD7	1	0	1	1	1	0
hsa-miR-23b-3p	55680	RUFY2	1	1	1	1	1	0
hsa-miR-23b-3p	5569	PKIA	1	1	1	1	1	0
hsa-miR-23b-3p	55727	BTBD7	1	1	1	1	1	0
hsa-miR-23b-3p	55749	CCAR1	1	1	1	1	0	0
hsa-miR-23b-3p	55762	ZNF701	1	1	1	1	0	0
hsa-miR-23b-3p	55778	ZNF839	1	0	1	1	1	0
hsa-miR-23b-3p	55833	UBAP2	1	0	1	1	1	0
hsa-miR-23b-3p	55893	ZNF395	1	1	0	1	1	0
hsa-miR-23b-3p	55906	ZC4H2	1	1	0	1	1	0
hsa-miR-23b-3p	55917	CTTNBP2NL	1	1	0	1	1	0
hsa-miR-23b-3p	55964	41885	1	1	1	1	1	0
hsa-miR-23b-3p	5612	PRKRIR	1	1	1	1	1	0
hsa-miR-23b-3p	5638	PRRG1	1	1	0	1	1	0
hsa-miR-23b-3p	56521	DNAJC12	1	1	0	1	1	0
hsa-miR-23b-3p	56548	CHST7	1	1	1	1	1	0
hsa-miR-23b-3p	56924	PAK6	1	0	1	1	1	0
hsa-miR-23b-3p	56951	C5orf15	1	1	1	1	0	0
hsa-miR-23b-3p	56980	PRDM10	1	1	1	1	1	0
hsa-miR-23b-3p	56998	CTNNBIP1	1	1	1	1	1	0
hsa-miR-23b-3p	57120	GOPC	1	1	1	1	0	0
hsa-miR-23b-3p	57182	ANKRD50	1	1	1	1	1	0
hsa-miR-23b-3p	57223	SMEK2	1	1	1	1	1	0
hsa-miR-23b-3p	5728	PTEN	1	0	1	1	1	1
hsa-miR-23b-3p	57336	ZNF287	1	1	0	1	1	0
hsa-miR-23b-3p	5734	PTGER4	1	1	1	1	1	0
hsa-miR-23b-3p	57502	NLGN4X	1	1	1	1	1	0
hsa-miR-23b-3p	57526	PCDH19	1	1	1	1	1	0
hsa-miR-23b-3p	57532	NUFIP2	1	1	1	1	1	0
hsa-miR-23b-3p	57569	ARHGAP20	1	1	1	1	1	0
hsa-miR-23b-3p	57608	KIAA1462	1	1	0	1	1	0
hsa-miR-23b-3p	57613	KIAA1467	1	1	1	1	1	0
hsa-miR-23b-3p	57616	TSHZ3	1	1	1	1	1	0
hsa-miR-23b-3p	57621	ZBTB2	1	1	1	1	1	0
hsa-miR-23b-3p	57690	TNRC6C	1	0	1	1	1	0
hsa-miR-23b-3p	57718	PPP4R4	1	1	1	1	1	0
hsa-miR-23b-3p	5787	PTPRB	1	1	0	1	1	0
hsa-miR-23b-3p	579	NKX3-2	1	0	1	1	1	0
hsa-miR-23b-3p	58487	CREBZF	1	1	1	1	1	0
hsa-miR-23b-3p	58517	RBM25	1	1	1	1	1	0
hsa-miR-23b-3p	5887	RAD23B	1	1	1	1	1	0
hsa-miR-23b-3p	5912	RAP2B	1	1	0	1	1	0
hsa-miR-23b-3p	595	CCND1	1	0	1	1	1	0
hsa-miR-23b-3p	5954	RCN1	1	1	1	1	1	0
hsa-miR-23b-3p	596	BCL2	1	1	0	1	1	0
hsa-miR-23b-3p	6003	RGS13	1	1	0	1	1	0
hsa-miR-23b-3p	6091	ROBO1	1	1	1	1	0	0
hsa-miR-23b-3p	6092	ROBO2	1	1	1	1	1	0
hsa-miR-23b-3p	6095	RORA	1	1	1	0	1	0
hsa-miR-23b-3p	6294	SAFB	1	0	1	1	1	0
hsa-miR-23b-3p	6304	SATB1	1	1	1	1	1	0
hsa-miR-23b-3p	6307	MSMO1	1	1	1	1	1	0
hsa-miR-23b-3p	6310	ATXN1	1	0	1	1	1	0
hsa-miR-23b-3p	6354	CCL7	1	1	1	1	1	0
hsa-miR-23b-3p	6387	CXCL12	1	1	1	1	1	0
hsa-miR-23b-3p	63893	UBE2O	1	0	1	1	1	0
hsa-miR-23b-3p	639	PRDM1	1	0	1	1	1	0
hsa-miR-23b-3p	6397	SEC14L1	1	1	1	1	1	0
hsa-miR-23b-3p	64101	LRRC4	1	1	1	1	1	0
hsa-miR-23b-3p	64219	PJA1	1	1	1	1	0	0
hsa-miR-23b-3p	64282	PAPD5	1	0	1	1	1	0
hsa-miR-23b-3p	642938	FAM196A	1	1	1	1	0	0
hsa-miR-23b-3p	64388	GREM2	1	1	1	1	1	0
hsa-miR-23b-3p	64398	MPP5	1	0	1	1	1	0
hsa-miR-23b-3p	6446	SGK1	1	1	1	1	1	0
hsa-miR-23b-3p	6450	SH3BGR	1	1	1	1	1	0
hsa-miR-23b-3p	64766	S100PBP	1	0	1	1	1	0
hsa-miR-23b-3p	64768	IPPK	1	1	0	1	1	0
hsa-miR-23b-3p	64786	TBC1D15	1	1	1	1	1	0
hsa-miR-23b-3p	64854	USP46	1	0	1	1	1	0
hsa-miR-23b-3p	64895	PAPOLG	1	1	1	1	1	0
hsa-miR-23b-3p	64919	BCL11B	1	1	1	1	0	0
hsa-miR-23b-3p	6505	SLC1A1	1	1	1	1	1	0
hsa-miR-23b-3p	65055	REEP1	1	1	1	1	1	0
hsa-miR-23b-3p	65056	GPBP1	1	1	1	1	1	0
hsa-miR-23b-3p	6507	SLC1A3	1	1	0	1	1	0
hsa-miR-23b-3p	65084	TMEM135	1	1	0	1	1	0
hsa-miR-23b-3p	65108	MARCKSL1	1	1	1	1	1	0
hsa-miR-23b-3p	65124	SOWAHC	1	1	0	1	1	0
hsa-miR-23b-3p	65125	WNK1	1	1	1	1	1	0
hsa-miR-23b-3p	65250	C5orf42	1	1	0	1	1	0
hsa-miR-23b-3p	65267	WNK3	1	0	1	1	1	0
hsa-miR-23b-3p	6541	SLC7A1	1	0	1	1	1	0
hsa-miR-23b-3p	6557	SLC12A1	1	1	0	1	1	0
hsa-miR-23b-3p	65991	FUNDC2	1	1	0	1	1	0
hsa-miR-23b-3p	6611	SMS	1	1	1	1	1	0
hsa-miR-23b-3p	663	BNIP2	1	1	0	1	1	0
hsa-miR-23b-3p	6631	SNRPC	1	1	1	1	1	1
hsa-miR-23b-3p	6635	SNRPE	1	1	1	1	0	0
hsa-miR-23b-3p	665	BNIP3L	1	0	1	1	1	0
hsa-miR-23b-3p	6664	SOX11	1	0	1	1	1	0
hsa-miR-23b-3p	6695	SPOCK1	1	0	1	1	1	0
hsa-miR-23b-3p	6714	SRC	0	0	0	0	0	1
hsa-miR-23b-3p	6732	SRPK1	1	1	0	1	1	0
hsa-miR-23b-3p	6777	STAT5B	1	1	1	1	1	1
hsa-miR-23b-3p	6789	STK4	1	1	1	1	1	0
hsa-miR-23b-3p	6801	STRN	1	1	1	0	1	0
hsa-miR-23b-3p	6860	SYT4	1	1	0	1	1	0
hsa-miR-23b-3p	6935	ZEB1	1	1	1	1	1	0
hsa-miR-23b-3p	6942	TCF20	1	1	0	1	1	0
hsa-miR-23b-3p	7003	TEAD1	1	0	1	1	1	0
hsa-miR-23b-3p	7019	TFAM	1	1	1	1	0	0
hsa-miR-23b-3p	7048	TGFBR2	1	1	1	1	1	0
hsa-miR-23b-3p	7049	TGFBR3	1	0	1	1	1	0
hsa-miR-23b-3p	7050	TGIF1	1	1	1	1	1	0
hsa-miR-23b-3p	7072	TIA1	1	0	1	1	1	0
hsa-miR-23b-3p	7080	NKX2-1	1	1	1	1	1	0
hsa-miR-23b-3p	7111	TMOD1	1	1	1	1	1	0
hsa-miR-23b-3p	7112	TMPO	1	1	1	1	1	0
hsa-miR-23b-3p	7128	TNFAIP3	1	1	1	1	1	0
hsa-miR-23b-3p	7130	TNFAIP6	1	1	1	1	1	0
hsa-miR-23b-3p	7150	TOP1	1	1	1	1	1	0
hsa-miR-23b-3p	7181	NR2C1	1	1	1	0	1	0
hsa-miR-23b-3p	7184	HSP90B1	1	0	1	1	1	0
hsa-miR-23b-3p	7296	TXNRD1	1	1	1	1	1	0
hsa-miR-23b-3p	7321	UBE2D1	1	1	1	1	1	0
hsa-miR-23b-3p	7323	UBE2D3	1	1	1	1	1	0
hsa-miR-23b-3p	7386	UQCRFS1	1	1	1	1	0	0
hsa-miR-23b-3p	7403	KDM6A	1	1	1	1	1	0
hsa-miR-23b-3p	7428	VHL	1	0	0	1	0	1
hsa-miR-23b-3p	7468	WHSC1	1	1	1	0	1	0
hsa-miR-23b-3p	7525	YES1	1	0	1	1	1	0
hsa-miR-23b-3p	7532	YWHAG	1	1	1	1	1	0
hsa-miR-23b-3p	7545	ZIC1	1	1	1	1	1	0
hsa-miR-23b-3p	760	CA2	1	1	1	1	1	0
hsa-miR-23b-3p	7750	ZMYM2	1	0	1	1	1	0
hsa-miR-23b-3p	7855	FZD5	1	1	1	1	1	0
hsa-miR-23b-3p	79027	ZNF655	1	1	1	1	1	0
hsa-miR-23b-3p	79071	ELOVL6	1	1	1	1	0	0
hsa-miR-23b-3p	79154	DHRS11	1	1	0	1	1	0
hsa-miR-23b-3p	79571	GCC1	1	0	1	1	1	0
hsa-miR-23b-3p	79611	ACSS3	1	1	0	1	1	0
hsa-miR-23b-3p	79669	C3orf52	1	1	0	1	1	0
hsa-miR-23b-3p	79695	GALNT12	1	1	0	1	1	0
hsa-miR-23b-3p	79699	ZYG11B	1	0	1	1	1	0
hsa-miR-23b-3p	79776	ZFHX4	1	1	1	0	1	0
hsa-miR-23b-3p	79832	QSER1	1	1	0	1	1	0
hsa-miR-23b-3p	79856	SNX22	1	0	1	1	1	0
hsa-miR-23b-3p	79866	BORA	1	1	1	1	1	0
hsa-miR-23b-3p	79893	GGNBP2	1	1	1	1	1	0
hsa-miR-23b-3p	799	CALCR	1	0	1	1	1	0
hsa-miR-23b-3p	80031	SEMA6D	1	1	1	1	1	0
hsa-miR-23b-3p	80108	ZFP2	1	1	1	1	1	0
hsa-miR-23b-3p	80155	NAA15	1	1	1	1	1	0
hsa-miR-23b-3p	80177	MYCT1	1	1	1	1	1	0
hsa-miR-23b-3p	80204	FBXO11	1	1	1	1	1	0
hsa-miR-23b-3p	80218	NAA50	1	0	1	1	1	0
hsa-miR-23b-3p	80254	CEP63	1	1	1	1	1	0
hsa-miR-23b-3p	8030	CCDC6	1	1	1	1	1	0
hsa-miR-23b-3p	80309	SPHKAP	1	1	0	1	1	0
hsa-miR-23b-3p	80315	CPEB4	1	1	1	1	1	0
hsa-miR-23b-3p	80333	KCNIP4	1	1	0	1	1	0
hsa-miR-23b-3p	80351	TNKS2	1	1	1	1	1	0
hsa-miR-23b-3p	8073	PTP4A2	1	1	1	1	1	0
hsa-miR-23b-3p	8076	MFAP5	1	1	0	1	1	0
hsa-miR-23b-3p	80853	JHDM1D	1	0	1	1	1	0
hsa-miR-23b-3p	81539	SLC38A1	1	1	1	1	1	0
hsa-miR-23b-3p	81609	SNX27	1	1	1	1	1	0
hsa-miR-23b-3p	81688	C6orf62	1	1	0	1	1	0
hsa-miR-23b-3p	81788	NUAK2	1	1	1	1	1	0
hsa-miR-23b-3p	81929	SEH1L	1	1	0	1	1	0
hsa-miR-23b-3p	827	CAPN6	1	0	1	1	1	0
hsa-miR-23b-3p	8301	PICALM	1	0	1	1	1	0
hsa-miR-23b-3p	8324	FZD7	1	0	1	1	1	0
hsa-miR-23b-3p	83548	COG3	1	1	0	1	1	0
hsa-miR-23b-3p	83605	CCM2	1	0	1	1	1	0
hsa-miR-23b-3p	83667	SESN2	1	0	1	1	1	0
hsa-miR-23b-3p	83690	CRISPLD1	1	1	0	1	1	0
hsa-miR-23b-3p	8396	PIP4K2B	1	1	1	1	1	0
hsa-miR-23b-3p	840	CASP7	1	1	1	1	1	0
hsa-miR-23b-3p	84002	B3GNT5	1	1	0	1	1	0
hsa-miR-23b-3p	84107	ZIC4	1	1	0	1	1	0
hsa-miR-23b-3p	8411	EEA1	1	0	1	1	1	0
hsa-miR-23b-3p	84259	DCUN1D5	1	1	0	1	1	0
hsa-miR-23b-3p	84294	UTP23	1	1	0	1	1	0
hsa-miR-23b-3p	84336	TMEM101	1	0	1	1	1	0
hsa-miR-23b-3p	84451	KIAA1804	1	1	1	1	1	0
hsa-miR-23b-3p	8452	CUL3	1	1	1	1	1	0
hsa-miR-23b-3p	84529	C15orf41	1	1	1	1	0	0
hsa-miR-23b-3p	84541	KBTBD8	1	1	0	1	1	0
hsa-miR-23b-3p	8455	ATRN	1	1	1	1	1	0
hsa-miR-23b-3p	84612	PARD6B	1	1	0	1	1	0
hsa-miR-23b-3p	84656	GLYR1	1	0	1	1	1	0
hsa-miR-23b-3p	84676	TRIM63	1	1	1	1	1	0
hsa-miR-23b-3p	8502	PKP4	1	1	1	1	1	0
hsa-miR-23b-3p	8507	ENC1	1	0	1	1	1	0
hsa-miR-23b-3p	85416	ZIC5	1	0	1	1	1	1
hsa-miR-23b-3p	8545	CGGBP1	1	1	0	1	1	0
hsa-miR-23b-3p	85457	KIAA1737	1	1	1	1	1	0
hsa-miR-23b-3p	85464	SSH2	1	1	1	1	1	0
hsa-miR-23b-3p	8567	MADD	1	0	1	1	1	0
hsa-miR-23b-3p	860	RUNX2	1	0	1	1	1	0
hsa-miR-23b-3p	862	RUNX1T1	1	0	1	1	1	0
hsa-miR-23b-3p	863	CBFA2T3	1	0	1	1	1	0
hsa-miR-23b-3p	8645	KCNK5	1	0	1	1	1	0
hsa-miR-23b-3p	8648	NCOA1	1	1	1	1	1	0
hsa-miR-23b-3p	8661	EIF3A	1	1	1	1	0	0
hsa-miR-23b-3p	8671	SLC4A4	1	1	1	1	1	0
hsa-miR-23b-3p	8707	B3GALT2	1	1	1	1	1	0
hsa-miR-23b-3p	8715	NOL4	1	1	1	1	1	0
hsa-miR-23b-3p	8728	ADAM19	1	1	1	1	1	0
hsa-miR-23b-3p	88	ACTN2	1	1	0	1	1	0
hsa-miR-23b-3p	8831	SYNGAP1	1	0	1	1	1	0
hsa-miR-23b-3p	885	CCK	1	1	1	1	1	0
hsa-miR-23b-3p	8851	CDK5R1	1	0	1	1	1	0
hsa-miR-23b-3p	8854	ALDH1A2	1	1	1	1	1	0
hsa-miR-23b-3p	8867	SYNJ1	1	1	1	1	1	0
hsa-miR-23b-3p	8888	MCM3AP	1	1	1	1	1	0
hsa-miR-23b-3p	8899	PRPF4B	1	0	1	1	1	0
hsa-miR-23b-3p	8976	WASL	1	0	1	1	1	0
hsa-miR-23b-3p	89884	LHX4	1	1	1	1	1	0
hsa-miR-23b-3p	89978	DPH6	1	1	1	0	1	0
hsa-miR-23b-3p	900	CCNG1	1	1	1	1	1	0
hsa-miR-23b-3p	90161	HS6ST2	1	1	1	1	1	0
hsa-miR-23b-3p	90196	SYS1	1	1	1	0	1	0
hsa-miR-23b-3p	902	CCNH	1	1	1	1	0	0
hsa-miR-23b-3p	90411	MCFD2	1	1	1	1	1	1
hsa-miR-23b-3p	9044	BTAF1	1	1	1	1	1	0
hsa-miR-23b-3p	90488	C12orf23	1	1	1	1	1	0
hsa-miR-23b-3p	905	CCNT2	1	1	1	1	1	0
hsa-miR-23b-3p	9053	MAP7	1	1	0	1	1	0
hsa-miR-23b-3p	90634	N4BP2L1	1	1	0	1	1	0
hsa-miR-23b-3p	9069	CLDN12	1	1	1	1	1	0
hsa-miR-23b-3p	90874	ZNF697	1	1	1	0	1	0
hsa-miR-23b-3p	90957	DHX57	1	0	0	0	0	1
hsa-miR-23b-3p	9140	ATG12	1	1	0	1	1	0
hsa-miR-23b-3p	91461	PKDCC	1	1	1	1	1	0
hsa-miR-23b-3p	9185	REPS2	1	1	0	1	1	0
hsa-miR-23b-3p	9218	VAPA	1	1	1	1	1	0
hsa-miR-23b-3p	9223	MAGI1	1	0	1	1	1	0
hsa-miR-23b-3p	9227	LRAT	1	1	0	1	1	0
hsa-miR-23b-3p	92369	SPSB4	1	1	1	1	1	0
hsa-miR-23b-3p	9258	MFHAS1	1	1	1	1	1	0
hsa-miR-23b-3p	9306	SOCS6	1	1	1	1	1	0
hsa-miR-23b-3p	93185	IGSF8	1	1	0	1	1	0
hsa-miR-23b-3p	93487	MAPK1IP1L	1	1	0	1	1	0
hsa-miR-23b-3p	9369	NRXN3	1	0	1	1	1	0
hsa-miR-23b-3p	9378	NRXN1	1	1	1	1	0	0
hsa-miR-23b-3p	93986	FOXP2	1	1	1	1	1	0
hsa-miR-23b-3p	94101	ORMDL1	1	1	1	1	1	0
hsa-miR-23b-3p	9414	TJP2	1	1	0	1	1	0
hsa-miR-23b-3p	9444	QKI	1	1	1	1	1	0
hsa-miR-23b-3p	9448	MAP4K4	1	1	1	1	1	0
hsa-miR-23b-3p	9486	CHST10	1	0	1	1	1	0
hsa-miR-23b-3p	957	ENTPD5	1	1	1	1	1	0
hsa-miR-23b-3p	9589	WTAP	1	1	1	0	1	0
hsa-miR-23b-3p	9590	AKAP12	1	1	1	1	1	0
hsa-miR-23b-3p	9667	SAFB2	1	0	1	1	1	0
hsa-miR-23b-3p	9682	KDM4A	1	1	1	1	1	0
hsa-miR-23b-3p	9683	N4BP1	1	1	0	1	1	0
hsa-miR-23b-3p	9693	RAPGEF2	1	0	1	1	1	0
hsa-miR-23b-3p	9705	ST18	1	1	1	1	0	0
hsa-miR-23b-3p	9760	TOX	1	1	1	1	1	0
hsa-miR-23b-3p	9788	MTSS1	1	1	1	1	1	0
hsa-miR-23b-3p	9829	DNAJC6	1	1	1	1	1	0
hsa-miR-23b-3p	9857	CEP350	1	1	1	1	1	0
hsa-miR-23b-3p	9865	TRIL	1	1	1	0	1	0
hsa-miR-23b-3p	9874	TLK1	1	1	1	1	1	0
hsa-miR-23b-3p	9883	POM121	1	1	1	0	1	0
hsa-miR-23b-3p	9891	NUAK1	1	1	1	1	1	0
hsa-miR-23b-3p	9901	SRGAP3	1	1	1	1	1	0
hsa-miR-23b-3p	9902	MRC2	1	0	1	1	1	0
hsa-miR-23b-3p	9908	G3BP2	1	1	1	1	1	0
hsa-miR-23b-3p	9949	AMMECR1	1	0	1	1	1	0
hsa-miR-23b-3p	9968	MED12	1	1	1	1	0	0
hsa-miR-23b-3p	9976	CLEC2B	1	1	1	1	0	0
hsa-miR-26a-5p	10135	NAMPT	1	1	1	1	1	0
hsa-miR-26a-5p	10138	YAF2	1	1	1	1	1	0
hsa-miR-26a-5p	1024	CDK8	1	0	0	1	1	1
hsa-miR-26a-5p	10257	ABCC4	1	1	1	1	1	0
hsa-miR-26a-5p	10277	UBE4B	1	1	1	1	1	0
hsa-miR-26a-5p	10472	ZBTB18	1	1	1	1	1	0
hsa-miR-26a-5p	10560	SLC19A2	1	1	1	1	1	0
hsa-miR-26a-5p	10613	ERLIN1	1	1	1	1	1	0
hsa-miR-26a-5p	10651	MTX2	1	1	1	1	1	0
hsa-miR-26a-5p	10762	NUP50	1	1	1	1	1	0
hsa-miR-26a-5p	10776	ARPP19	1	1	1	1	1	0
hsa-miR-26a-5p	10777	ARPP21	1	1	1	1	1	0
hsa-miR-26a-5p	114885	OSBPL11	1	1	1	1	1	0
hsa-miR-26a-5p	116150	NUS1	1	1	1	1	1	0
hsa-miR-26a-5p	117178	SSX2IP	1	1	1	1	1	0
hsa-miR-26a-5p	124801	LSM12	1	1	1	1	1	0
hsa-miR-26a-5p	1278	COL1A2	1	1	1	1	1	0
hsa-miR-26a-5p	1300	COL10A1	1	1	1	1	1	0
hsa-miR-26a-5p	130399	ACVR1C	1	1	1	1	1	0
hsa-miR-26a-5p	130507	UBR3	1	1	1	1	1	0
hsa-miR-26a-5p	1310	COL19A1	1	1	1	1	1	0
hsa-miR-26a-5p	132864	CPEB2	1	0	1	1	1	1
hsa-miR-26a-5p	133	ADM	1	1	1	1	1	0
hsa-miR-26a-5p	134218	DNAJC21	1	1	1	1	1	0
hsa-miR-26a-5p	1386	ATF2	1	1	1	1	1	0
hsa-miR-26a-5p	144455	E2F7	1	1	1	1	1	1
hsa-miR-26a-5p	146223	CMTM4	1	1	1	1	1	0
hsa-miR-26a-5p	1490	CTGF	1	0	1	1	1	1
hsa-miR-26a-5p	1501	CTNND2	1	1	1	1	1	0
hsa-miR-26a-5p	153222	CREBRF	1	1	1	1	1	0
hsa-miR-26a-5p	154796	AMOT	1	1	1	1	1	0
hsa-miR-26a-5p	157922	CAMSAP1	1	1	1	1	1	0
hsa-miR-26a-5p	182	JAG1	1	1	1	1	1	0
hsa-miR-26a-5p	1965	EIF2S1	1	1	1	1	1	0
hsa-miR-26a-5p	1982	EIF4G2	1	1	1	1	1	0
hsa-miR-26a-5p	1983	EIF5	1	1	1	1	1	0
hsa-miR-26a-5p	203547	VMA21	1	1	1	1	1	0
hsa-miR-26a-5p	205564	SENP5	1	1	1	1	1	0
hsa-miR-26a-5p	2060	EPS15	1	1	1	1	1	0
hsa-miR-26a-5p	2146	EZH2	1	1	1	1	1	1
hsa-miR-26a-5p	2181	ACSL3	1	1	1	1	1	0
hsa-miR-26a-5p	220323	OAF	1	1	1	1	1	0
hsa-miR-26a-5p	221035	REEP3	1	1	1	1	1	0
hsa-miR-26a-5p	221662	RBM24	1	1	1	1	1	0
hsa-miR-26a-5p	222484	LNX2	1	1	1	1	1	0
hsa-miR-26a-5p	2245	FGD1	1	1	1	1	1	0
hsa-miR-26a-5p	22808	MRAS	1	1	1	1	1	0
hsa-miR-26a-5p	22849	CPEB3	0	0	1	1	1	1
hsa-miR-26a-5p	23023	TMCC1	1	1	1	1	1	0
hsa-miR-26a-5p	23122	CLASP2	1	1	1	1	1	0
hsa-miR-26a-5p	23150	FRMD4B	1	1	1	1	1	0
hsa-miR-26a-5p	23168	RTF1	1	1	1	1	1	0
hsa-miR-26a-5p	23213	SULF1	1	1	1	1	1	0
hsa-miR-26a-5p	23236	PLCB1	1	1	1	1	1	0
hsa-miR-26a-5p	23276	KLHL18	1	1	1	1	1	0
hsa-miR-26a-5p	23294	ANKS1A	1	1	1	1	1	0
hsa-miR-26a-5p	23329	TBC1D30	1	1	1	1	1	0
hsa-miR-26a-5p	23362	PSD3	1	1	1	1	1	0
hsa-miR-26a-5p	23367	LARP1	1	1	1	1	1	0
hsa-miR-26a-5p	23401	FRAT2	1	1	1	1	1	0
hsa-miR-26a-5p	23657	SLC7A11	1	1	1	1	1	0
hsa-miR-26a-5p	23670	TMEM2	1	1	1	1	1	0
hsa-miR-26a-5p	255967	PAN3	1	1	1	1	1	0
hsa-miR-26a-5p	257397	TAB3	1	1	1	1	1	0
hsa-miR-26a-5p	25829	TMEM184B	1	1	1	1	1	0
hsa-miR-26a-5p	25901	CCDC28A	1	1	1	1	1	0
hsa-miR-26a-5p	25940	FAM98A	1	1	1	1	1	0
hsa-miR-26a-5p	26059	ERC2	1	1	1	1	1	0
hsa-miR-26a-5p	26086	GPSM1	1	1	1	1	1	0
hsa-miR-26a-5p	26115	TANC2	1	1	1	1	1	0
hsa-miR-26a-5p	26122	EPC2	1	1	1	1	1	0
hsa-miR-26a-5p	26135	SERBP1	1	0	1	1	1	1
hsa-miR-26a-5p	2617	GARS	0	0	0	0	0	1
hsa-miR-26a-5p	26207	PITPNC1	1	1	1	1	1	0
hsa-miR-26a-5p	266812	NAP1L5	1	1	1	1	1	0
hsa-miR-26a-5p	26973	CHORDC1	1	1	1	1	1	0
hsa-miR-26a-5p	27152	INTU	1	1	1	1	1	0
hsa-miR-26a-5p	27330	RPS6KA6	1	1	1	1	1	0
hsa-miR-26a-5p	27347	STK39	1	1	1	1	1	0
hsa-miR-26a-5p	282991	BLOC1S2	1	1	1	1	1	0
hsa-miR-26a-5p	283742	FAM98B	1	1	1	1	1	0
hsa-miR-26a-5p	286410	ATP11C	1	1	1	1	1	0
hsa-miR-26a-5p	28951	TRIB2	1	1	1	1	1	0
hsa-miR-26a-5p	2932	GSK3B	1	1	1	1	1	0
hsa-miR-26a-5p	29761	USP25	1	1	1	1	1	0
hsa-miR-26a-5p	29994	BAZ2B	1	1	1	1	1	0
hsa-miR-26a-5p	30011	SH3KBP1	1	1	1	1	1	0
hsa-miR-26a-5p	3038	HAS3	1	1	1	1	1	0
hsa-miR-26a-5p	3082	HGF	1	1	1	1	1	0
hsa-miR-26a-5p	3159	HMGA1	1	1	1	1	1	1
hsa-miR-26a-5p	3202	HOXA5	1	1	1	1	1	0
hsa-miR-26a-5p	3205	HOXA9	1	1	1	1	1	0
hsa-miR-26a-5p	3221	HOXC4	1	1	1	1	1	0
hsa-miR-26a-5p	3248	HPGD	1	1	1	1	1	0
hsa-miR-26a-5p	341359	SYT10	1	1	1	1	1	0
hsa-miR-26a-5p	3569	IL6	1	0	1	1	0	1
hsa-miR-26a-5p	3625	INHBB	1	1	1	1	1	0
hsa-miR-26a-5p	3696	ITGB8	1	1	1	1	1	0
hsa-miR-26a-5p	3759	KCNJ2	1	1	1	1	1	0
hsa-miR-26a-5p	3775	KCNK1	1	1	1	1	1	0
hsa-miR-26a-5p	3976	LIF	0	0	1	1	1	1
hsa-miR-26a-5p	404636	FAM45A	1	1	1	1	1	0
hsa-miR-26a-5p	4081	MAB21L1	1	1	1	1	1	0
hsa-miR-26a-5p	4086	SMAD1	1	1	1	1	1	1
hsa-miR-26a-5p	4089	SMAD4	1	0	1	1	1	1
hsa-miR-26a-5p	4133	MAP2	1	1	1	1	1	0
hsa-miR-26a-5p	4139	MARK1	1	1	1	1	1	0
hsa-miR-26a-5p	4170	MCL1	1	1	1	1	1	0
hsa-miR-26a-5p	4345	CD200	1	1	1	1	1	0
hsa-miR-26a-5p	4534	MTM1	1	1	1	1	1	0
hsa-miR-26a-5p	4609	MYC	0	0	0	0	0	1
hsa-miR-26a-5p	4664	NAB1	1	1	1	1	1	0
hsa-miR-26a-5p	4685	NCAM2	1	1	1	1	1	0
hsa-miR-26a-5p	477	ATP1A2	1	1	1	1	1	0
hsa-miR-26a-5p	4810	NHS	1	1	1	1	1	0
hsa-miR-26a-5p	4843	NOS2	1	0	0	1	0	1
hsa-miR-26a-5p	5074	PAWR	1	1	1	1	1	0
hsa-miR-26a-5p	5101	PCDH9	1	1	1	1	1	0
hsa-miR-26a-5p	5208	PFKFB2	1	1	1	1	1	0
hsa-miR-26a-5p	5209	PFKFB3	1	1	1	1	1	0
hsa-miR-26a-5p	5292	PIM1	1	1	1	1	1	0
hsa-miR-26a-5p	5324	PLAG1	0	0	1	1	0	1
hsa-miR-26a-5p	5352	PLOD2	1	1	1	1	1	0
hsa-miR-26a-5p	53981	CPSF2	1	1	1	1	1	0
hsa-miR-26a-5p	54014	BRWD1	1	1	1	1	1	0
hsa-miR-26a-5p	54332	GDAP1	1	0	0	1	0	1
hsa-miR-26a-5p	54407	SLC38A2	1	1	1	1	1	0
hsa-miR-26a-5p	54620	FBXL19	1	1	1	1	1	0
hsa-miR-26a-5p	54790	TET2	1	1	1	1	1	0
hsa-miR-26a-5p	54829	ASPN	1	1	1	1	1	0
hsa-miR-26a-5p	54897	CASZ1	1	1	1	1	1	0
hsa-miR-26a-5p	55071	C9orf40	1	1	1	1	1	0
hsa-miR-26a-5p	55161	TMEM33	1	1	1	1	1	0
hsa-miR-26a-5p	55196	KIAA1551	1	1	1	1	1	0
hsa-miR-26a-5p	5532	PPP3CB	1	1	1	1	1	0
hsa-miR-26a-5p	55342	STRBP	1	1	1	1	1	0
hsa-miR-26a-5p	55437	STRADB	1	1	1	1	1	1
hsa-miR-26a-5p	55500	ETNK1	1	1	1	1	1	0
hsa-miR-26a-5p	55789	DEPDC1B	1	1	1	1	1	0
hsa-miR-26a-5p	5580	PRKCD	1	1	1	1	1	0
hsa-miR-26a-5p	55917	CTTNBP2NL	1	1	1	1	1	0
hsa-miR-26a-5p	55969	C20orf24	1	1	1	1	1	0
hsa-miR-26a-5p	5597	MAPK6	1	1	1	1	1	0
hsa-miR-26a-5p	56899	ANKS1B	1	1	1	1	1	0
hsa-miR-26a-5p	56987	BBX	1	1	1	1	1	0
hsa-miR-26a-5p	57161	PELI2	1	1	1	1	1	0
hsa-miR-26a-5p	5728	PTEN	1	1	1	1	1	1
hsa-miR-26a-5p	5743	PTGS2	1	1	1	1	1	0
hsa-miR-26a-5p	57475	PLEKHH1	1	1	1	1	1	0
hsa-miR-26a-5p	57507	ZNF608	1	1	1	1	1	0
hsa-miR-26a-5p	57522	SRGAP1	1	1	1	1	1	0
hsa-miR-26a-5p	57542	KLHL42	1	1	1	1	1	0
hsa-miR-26a-5p	57552	NCEH1	1	1	1	1	1	0
hsa-miR-26a-5p	5756	TWF1	1	1	1	1	1	0
hsa-miR-26a-5p	57610	RANBP10	1	1	1	1	1	0
hsa-miR-26a-5p	57614	KIAA1468	1	1	1	1	1	0
hsa-miR-26a-5p	57688	ZSWIM6	1	1	1	1	1	0
hsa-miR-26a-5p	57695	USP37	1	1	1	1	1	0
hsa-miR-26a-5p	57698	KIAA1598	1	1	1	1	1	0
hsa-miR-26a-5p	57822	GRHL3	1	1	1	1	1	0
hsa-miR-26a-5p	5783	PTPN13	1	1	1	1	1	0
hsa-miR-26a-5p	57862	ZNF410	1	1	1	1	1	0
hsa-miR-26a-5p	58480	RHOU	1	1	1	1	1	0
hsa-miR-26a-5p	58487	CREBZF	1	1	1	1	1	0
hsa-miR-26a-5p	58499	ZNF462	1	1	1	1	1	0
hsa-miR-26a-5p	58524	DMRT3	1	1	1	1	1	0
hsa-miR-26a-5p	5906	RAP1A	1	1	1	1	1	0
hsa-miR-26a-5p	5925	RB1	1	1	0	1	1	1
hsa-miR-26a-5p	59277	NTN4	1	1	1	1	1	0
hsa-miR-26a-5p	5954	RCN1	1	1	1	1	1	0
hsa-miR-26a-5p	5955	RCN2	1	1	1	1	1	0
hsa-miR-26a-5p	5999	RGS4	1	1	1	1	1	0
hsa-miR-26a-5p	6049	RNF6	1	1	1	1	1	0
hsa-miR-26a-5p	6103	RPGR	1	1	1	1	1	0
hsa-miR-26a-5p	613	BCR	1	1	1	1	1	0
hsa-miR-26a-5p	6299	SALL1	1	1	1	1	1	0
hsa-miR-26a-5p	64429	ZDHHC6	1	1	1	1	1	0
hsa-miR-26a-5p	64756	ATPAF1	1	1	1	1	1	0
hsa-miR-26a-5p	64841	GNPNAT1	1	1	1	1	1	0
hsa-miR-26a-5p	65267	WNK3	1	1	1	1	1	0
hsa-miR-26a-5p	6558	SLC12A2	1	1	1	1	1	0
hsa-miR-26a-5p	6728	SRP19	1	1	1	1	1	0
hsa-miR-26a-5p	6782	HSPA13	1	1	1	1	1	0
hsa-miR-26a-5p	7048	TGFBR2	1	0	0	0	0	1
hsa-miR-26a-5p	7222	TRPC3	1	1	1	1	1	0
hsa-miR-26a-5p	7321	UBE2D1	1	1	1	1	1	0
hsa-miR-26a-5p	7326	UBE2G1	1	1	1	1	1	0
hsa-miR-26a-5p	775	CACNA1C	1	1	1	1	1	0
hsa-miR-26a-5p	785	CACNB4	1	1	1	1	1	0
hsa-miR-26a-5p	79094	CHAC1	1	1	1	1	1	0
hsa-miR-26a-5p	7915	ALDH5A1	1	1	1	1	1	0
hsa-miR-26a-5p	79152	FA2H	1	1	1	1	1	0
hsa-miR-26a-5p	79573	TTC13	1	1	1	1	1	0
hsa-miR-26a-5p	80031	SEMA6D	1	1	1	1	1	0
hsa-miR-26a-5p	80155	NAA15	1	1	1	1	1	0
hsa-miR-26a-5p	80204	FBXO11	1	1	1	1	1	0
hsa-miR-26a-5p	8030	CCDC6	1	1	1	1	1	0
hsa-miR-26a-5p	80312	TET1	1	1	1	1	1	0
hsa-miR-26a-5p	80315	CPEB4	1	0	1	1	1	1
hsa-miR-26a-5p	8034	SLC25A16	1	1	1	1	1	0
hsa-miR-26a-5p	80346	REEP4	1	1	1	1	1	0
hsa-miR-26a-5p	8050	PDHX	1	1	1	1	1	0
hsa-miR-26a-5p	8091	HMGA2	1	1	1	0	1	1
hsa-miR-26a-5p	8099	CDK2AP1	1	1	1	1	1	0
hsa-miR-26a-5p	8239	USP9X	1	1	1	1	1	0
hsa-miR-26a-5p	8303	SNN	1	1	1	1	1	0
hsa-miR-26a-5p	832	CAPZB	1	1	1	1	1	0
hsa-miR-26a-5p	8408	ULK1	1	1	1	1	1	0
hsa-miR-26a-5p	84541	KBTBD8	1	1	1	1	1	0
hsa-miR-26a-5p	84908	FAM136A	1	1	1	1	1	0
hsa-miR-26a-5p	85416	ZIC5	1	1	1	1	1	0
hsa-miR-26a-5p	8661	EIF3A	1	1	1	1	1	0
hsa-miR-26a-5p	8728	ADAM19	1	1	1	1	1	0
hsa-miR-26a-5p	894	CCND2	0	0	1	1	1	1
hsa-miR-26a-5p	91272	BOD1	1	1	1	1	1	0
hsa-miR-26a-5p	9134	CCNE2	1	0	1	1	0	1
hsa-miR-26a-5p	91452	ACBD5	1	1	1	1	1	0
hsa-miR-26a-5p	92140	MTDH	1	1	1	1	1	1
hsa-miR-26a-5p	9231	DLG5	1	1	1	1	1	0
hsa-miR-26a-5p	9317	PTER	1	1	1	1	1	0
hsa-miR-26a-5p	94241	TP53INP1	1	1	1	1	1	0
hsa-miR-26a-5p	9465	AKAP7	1	1	1	1	1	0
hsa-miR-26a-5p	9706	ULK2	1	1	1	1	1	0
hsa-miR-26a-5p	9732	DOCK4	1	1	1	1	1	0
hsa-miR-26a-5p	9857	CEP350	1	1	1	1	1	0
hsa-miR-26a-5p	9882	TBC1D4	1	1	1	1	1	0
hsa-miR-26a-5p	990	CDC6	1	0	0	1	1	1
hsa-miR-26a-5p	9908	G3BP2	1	1	1	1	1	0
hsa-miR-26a-5p	9958	USP15	1	1	1	1	1	0
hsa-miR-26a-5p	9960	USP3	1	1	1	1	1	0
hsa-miR-30c-5p	10007	GNPDA1	1	1	1	1	1	0
hsa-miR-30c-5p	100113407	TMEM170B	1	1	1	1	1	0
hsa-miR-30c-5p	10014	HDAC5	1	1	0	1	1	0
hsa-miR-30c-5p	10018	BCL2L11	1	0	1	1	1	0
hsa-miR-30c-5p	10019	SH2B3	1	1	0	1	1	0
hsa-miR-30c-5p	100302652	GPR75-ASB3	1	0	1	1	1	0
hsa-miR-30c-5p	10048	RANBP9	1	0	1	1	1	0
hsa-miR-30c-5p	10060	ABCC9	1	1	0	1	1	0
hsa-miR-30c-5p	10100	TSPAN2	1	0	1	1	1	0
hsa-miR-30c-5p	10121	ACTR1A	1	1	1	1	1	0
hsa-miR-30c-5p	10124	ARL4A	1	1	0	1	1	0
hsa-miR-30c-5p	10138	YAF2	1	1	0	1	1	0
hsa-miR-30c-5p	10144	FAM13A	1	0	1	1	1	0
hsa-miR-30c-5p	10150	MBNL2	1	1	1	1	1	0
hsa-miR-30c-5p	10178	TENM1	1	1	1	0	1	0
hsa-miR-30c-5p	10197	PSME3	1	0	1	1	1	0
hsa-miR-30c-5p	10234	LRRC17	1	1	1	1	1	0
hsa-miR-30c-5p	10242	KCNMB2	1	1	1	1	0	0
hsa-miR-30c-5p	10299	41704	1	1	1	1	1	0
hsa-miR-30c-5p	10336	PCGF3	1	0	1	1	1	0
hsa-miR-30c-5p	10371	SEMA3A	1	1	1	1	1	0
hsa-miR-30c-5p	10389	SCML2	1	1	1	1	0	0
hsa-miR-30c-5p	10426	TUBGCP3	1	0	1	1	1	0
hsa-miR-30c-5p	10472	ZBTB18	1	1	1	1	1	0
hsa-miR-30c-5p	10484	SEC23A	1	1	1	1	1	0
hsa-miR-30c-5p	10492	SYNCRIP	1	1	1	0	1	0
hsa-miR-30c-5p	10493	VAT1	1	0	1	1	1	0
hsa-miR-30c-5p	10613	ERLIN1	1	1	1	1	1	0
hsa-miR-30c-5p	10622	POLR3G	1	0	1	1	1	0
hsa-miR-30c-5p	10645	CAMKK2	1	0	1	1	1	0
hsa-miR-30c-5p	10718	NRG3	1	1	1	1	1	0
hsa-miR-30c-5p	10725	NFAT5	1	1	1	1	1	0
hsa-miR-30c-5p	1073	CFL2	1	1	1	1	1	0
hsa-miR-30c-5p	10735	STAG2	1	1	1	1	1	0
hsa-miR-30c-5p	10746	MAP3K2	1	0	1	1	1	0
hsa-miR-30c-5p	10752	CHL1	1	1	1	1	1	0
hsa-miR-30c-5p	10767	HBS1L	1	1	1	1	1	0
hsa-miR-30c-5p	10772	SRSF10	1	1	1	1	0	0
hsa-miR-30c-5p	10773	ZBTB6	1	1	0	1	1	0
hsa-miR-30c-5p	10802	SEC24A	1	1	1	1	1	0
hsa-miR-30c-5p	10890	RAB10	1	1	1	1	0	0
hsa-miR-30c-5p	10891	PPARGC1A	1	0	1	1	1	0
hsa-miR-30c-5p	10905	MAN1A2	1	1	1	1	1	0
hsa-miR-30c-5p	10914	PAPOLA	1	1	0	1	1	0
hsa-miR-30c-5p	10926	DBF4	1	1	0	1	1	0
hsa-miR-30c-5p	10973	ASCC3	1	0	1	1	1	0
hsa-miR-30c-5p	10981	RAB32	1	1	1	1	1	0
hsa-miR-30c-5p	10988	METAP2	1	1	0	1	1	0
hsa-miR-30c-5p	1105	CHD1	1	1	1	1	1	0
hsa-miR-30c-5p	11052	CPSF6	1	1	1	1	1	0
hsa-miR-30c-5p	11059	WWP1	1	1	0	1	1	0
hsa-miR-30c-5p	11069	RAPGEF4	1	1	1	1	1	0
hsa-miR-30c-5p	11113	CIT	1	0	1	1	1	0
hsa-miR-30c-5p	11174	ADAMTS6	1	0	1	1	1	0
hsa-miR-30c-5p	11189	CELF3	1	1	1	1	1	0
hsa-miR-30c-5p	1119	CHKA	1	1	1	1	1	0
hsa-miR-30c-5p	11216	AKAP10	1	1	0	1	1	0
hsa-miR-30c-5p	11235	PDCD10	1	0	1	1	1	0
hsa-miR-30c-5p	112476	PRRT2	1	0	1	1	1	0
hsa-miR-30c-5p	11253	MAN1B1	1	0	1	1	1	0
hsa-miR-30c-5p	112574	SNX18	1	1	1	1	1	0
hsa-miR-30c-5p	1130	LYST	1	0	1	1	1	0
hsa-miR-30c-5p	113251	LARP4	1	0	1	1	1	0
hsa-miR-30c-5p	113263	GLCCI1	1	1	1	1	1	0
hsa-miR-30c-5p	11335	CBX3	1	1	0	1	1	0
hsa-miR-30c-5p	113828	FAM83F	1	0	1	1	1	0
hsa-miR-30c-5p	114299	PALM2	1	1	1	0	1	0
hsa-miR-30c-5p	114799	ESCO1	1	1	1	1	1	0
hsa-miR-30c-5p	115584	SLC5A11	1	1	1	1	1	0
hsa-miR-30c-5p	116150	NUS1	1	1	1	1	1	0
hsa-miR-30c-5p	116151	FAM210B	1	1	1	1	1	0
hsa-miR-30c-5p	116159	CYYR1	1	1	0	1	1	0
hsa-miR-30c-5p	117178	SSX2IP	1	1	1	1	1	0
hsa-miR-30c-5p	117283	IP6K3	1	1	1	1	1	0
hsa-miR-30c-5p	117584	RFFL	1	0	1	1	1	0
hsa-miR-30c-5p	1176	AP3S1	1	1	1	1	1	0
hsa-miR-30c-5p	121268	RHEBL1	1	0	1	1	1	0
hsa-miR-30c-5p	121601	ANO4	1	1	1	1	1	0
hsa-miR-30c-5p	122786	FRMD6	1	1	1	1	1	0
hsa-miR-30c-5p	122953	JDP2	1	0	1	1	1	0
hsa-miR-30c-5p	123016	TTC8	1	1	0	1	1	0
hsa-miR-30c-5p	123879	DCUN1D3	1	1	1	1	1	0
hsa-miR-30c-5p	124626	ZPBP2	1	1	0	1	1	0
hsa-miR-30c-5p	124808	CCDC43	1	1	1	1	1	0
hsa-miR-30c-5p	126917	IFFO2	1	0	1	1	1	0
hsa-miR-30c-5p	1305	COL13A1	1	1	1	1	1	0
hsa-miR-30c-5p	131583	FAM43A	1	1	1	1	1	0
hsa-miR-30c-5p	132864	CPEB2	1	0	1	1	1	0
hsa-miR-30c-5p	133482	SLCO6A1	1	1	1	1	0	0
hsa-miR-30c-5p	133522	PPARGC1B	1	1	1	1	1	0
hsa-miR-30c-5p	134957	STXBP5	1	1	1	0	1	0
hsa-miR-30c-5p	137970	UNC5D	1	0	1	1	1	0
hsa-miR-30c-5p	138639	PTPDC1	1	1	0	1	1	0
hsa-miR-30c-5p	139231	FAM199X	1	0	1	1	1	0
hsa-miR-30c-5p	140453	MUC17	1	0	0	1	0	1
hsa-miR-30c-5p	140739	UBE2F	1	1	1	1	1	0
hsa-miR-30c-5p	140883	ZNF280B	1	1	1	1	1	0
hsa-miR-30c-5p	140901	STK35	1	1	1	1	1	0
hsa-miR-30c-5p	142891	SAMD8	1	1	1	0	1	0
hsa-miR-30c-5p	144165	PRICKLE1	1	0	1	1	1	0
hsa-miR-30c-5p	144402	CPNE8	1	1	1	1	1	0
hsa-miR-30c-5p	144455	E2F7	1	0	1	1	1	0
hsa-miR-30c-5p	144717	FAM109A	1	0	1	1	1	0
hsa-miR-30c-5p	1452	CSNK1A1	1	1	1	1	1	0
hsa-miR-30c-5p	145773	FAM81A	1	1	0	1	1	0
hsa-miR-30c-5p	146	ADRA1D	1	1	1	0	1	0
hsa-miR-30c-5p	146223	CMTM4	1	1	1	1	1	0
hsa-miR-30c-5p	147991	DPY19L3	1	1	0	1	1	0
hsa-miR-30c-5p	150	ADRA2A	1	1	1	1	1	0
hsa-miR-30c-5p	1501	CTNND2	1	1	1	1	1	0
hsa-miR-30c-5p	150275	CCDC117	1	1	1	1	1	0
hsa-miR-30c-5p	151188	ARL6IP6	1	1	1	1	1	0
hsa-miR-30c-5p	152330	CNTN4	1	0	1	1	1	0
hsa-miR-30c-5p	153	ADRB1	1	0	1	1	1	0
hsa-miR-30c-5p	1534	CYB561	1	1	0	1	1	0
hsa-miR-30c-5p	154141	MBOAT1	1	1	1	1	1	0
hsa-miR-30c-5p	154215	NKAIN2	1	0	1	1	1	0
hsa-miR-30c-5p	154743	C7orf60	1	0	1	1	1	0
hsa-miR-30c-5p	154807	VKORC1L1	1	1	1	1	1	0
hsa-miR-30c-5p	154810	AMOTL1	0	1	1	1	1	0
hsa-miR-30c-5p	155061	ZNF746	1	0	1	1	1	0
hsa-miR-30c-5p	157769	FAM91A1	1	0	1	1	1	0
hsa-miR-30c-5p	158358	KIAA2026	1	1	1	1	1	0
hsa-miR-30c-5p	158471	PRUNE2	1	1	1	1	1	0
hsa-miR-30c-5p	1591	CYP24A1	1	1	1	1	1	0
hsa-miR-30c-5p	160	AP2A1	1	0	1	1	1	0
hsa-miR-30c-5p	1605	DAG1	1	1	1	1	0	0
hsa-miR-30c-5p	160760	PPTC7	1	0	1	1	1	0
hsa-miR-30c-5p	1641	DCX	0	1	1	1	1	0
hsa-miR-30c-5p	166647	GPR125	1	1	0	1	1	0
hsa-miR-30c-5p	166929	SGMS2	1	0	1	1	1	0
hsa-miR-30c-5p	166968	MIER3	1	1	1	1	1	0
hsa-miR-30c-5p	167153	PAPD4	1	1	1	1	1	0
hsa-miR-30c-5p	1756	DMD	1	0	1	1	1	0
hsa-miR-30c-5p	1788	DNMT3A	1	1	1	1	1	0
hsa-miR-30c-5p	1808	DPYSL2	1	1	1	1	1	0
hsa-miR-30c-5p	1820	ARID3A	1	0	1	1	1	0
hsa-miR-30c-5p	1871	E2F3	1	0	1	1	1	0
hsa-miR-30c-5p	1909	EDNRA	1	0	1	1	1	0
hsa-miR-30c-5p	192669	AGO3	1	1	1	0	1	0
hsa-miR-30c-5p	1944	EFNA3	1	0	1	1	1	0
hsa-miR-30c-5p	1951	CELSR3	1	1	1	0	1	0
hsa-miR-30c-5p	1960	EGR3	1	0	1	1	1	0
hsa-miR-30c-5p	196441	ZFC3H1	1	1	1	1	1	0
hsa-miR-30c-5p	196740	VSTM4	1	0	1	1	1	0
hsa-miR-30c-5p	196996	GRAMD2	1	0	1	1	1	0
hsa-miR-30c-5p	1995	ELAVL3	1	0	1	1	1	0
hsa-miR-30c-5p	2009	EML1	1	1	1	1	1	0
hsa-miR-30c-5p	200933	FBXO45	1	0	1	1	1	0
hsa-miR-30c-5p	201895	SMIM14	1	1	1	1	0	0
hsa-miR-30c-5p	203228	C9orf72	1	1	1	1	1	0
hsa-miR-30c-5p	203447	NRK	1	0	1	1	1	0
hsa-miR-30c-5p	2035	EPB41	1	1	1	1	1	0
hsa-miR-30c-5p	2048	EPHB2	1	0	1	1	1	0
hsa-miR-30c-5p	2054	STX2	1	1	1	1	1	0
hsa-miR-30c-5p	2078	ERG	1	1	1	1	1	0
hsa-miR-30c-5p	2104	ESRRG	1	0	1	1	1	0
hsa-miR-30c-5p	2135	EXTL2	1	1	1	1	1	0
hsa-miR-30c-5p	2139	EYA2	1	0	1	1	1	0
hsa-miR-30c-5p	2191	FAP	1	1	1	1	1	0
hsa-miR-30c-5p	219654	ZCCHC24	1	0	1	1	1	0
hsa-miR-30c-5p	219790	RTKN2	1	1	0	1	1	0
hsa-miR-30c-5p	220965	FAM13C	1	0	1	1	1	0
hsa-miR-30c-5p	220988	HNRNPA3	1	1	0	1	1	0
hsa-miR-30c-5p	221035	REEP3	1	1	1	1	1	0
hsa-miR-30c-5p	222546	RFX6	1	1	1	1	1	0
hsa-miR-30c-5p	222553	SLC35F1	1	0	1	1	1	0
hsa-miR-30c-5p	22807	IKZF2	1	0	1	1	1	0
hsa-miR-30c-5p	22838	RNF44	1	0	1	1	1	0
[truncated: 1,948 more rows]
