# Supplementary material for: Comparative expression profiles of microRNA in left and right atrial appendages from patients with rheumatic mitral valve disease exhibiting sinus rhythm or atrial fibrillation
Source: J Transl Med. 2014 Apr 6;12:90. doi: 10.1186/1479-5876-12-90 (PMC4077055; doi:10.1186/1479-5876-12-90)
Supplement: Additional file 3 — Biological processes of the predicted miRNA targets. [file 1479-5876-12-90-S3.xls]

## Sheet: pathway-test.mirna-GO
#GO_ID	GO_Description	Ontology	Gene_ID	Gene_Name	miRNA
GO:0003779	actin binding	molecular function	1266	CNN3	hsa-miR-1
GO:0003779	actin binding	molecular function	4638	MYLK	hsa-miR-1
GO:0003779	actin binding	molecular function	5756	TWF1	hsa-miR-1
GO:0003779	actin binding	molecular function	7114	TMSB4X	hsa-miR-1
GO:0003779	actin binding	molecular function	7170	TPM3	hsa-miR-1
GO:0003779	actin binding	molecular function	7171	TPM4	hsa-miR-1
GO:0034329	cell junction assembly	biological process	64398	MPP5	hsa-miR-1
GO:0007596	blood coagulation	biological process	2335	FN1	hsa-miR-1
GO:0007596	blood coagulation	biological process	3479	IGF1	hsa-miR-1
GO:0007596	blood coagulation	biological process	3796	KIF2A	hsa-miR-1
GO:0007596	blood coagulation	biological process	7057	THBS1	hsa-miR-1
GO:0007596	blood coagulation	biological process	7114	TMSB4X	hsa-miR-1
GO:0007596	blood coagulation	biological process	7534	YWHAZ	hsa-miR-1
GO:0006936	muscle contraction	biological process	2697	GJA1	hsa-miR-1
GO:0006936	muscle contraction	biological process	4638	MYLK	hsa-miR-1
GO:0006936	muscle contraction	biological process	7170	TPM3	hsa-miR-1
GO:0006936	muscle contraction	biological process	7171	TPM4	hsa-miR-1
GO:0005515	protein binding	molecular function	10282	BET1	hsa-miR-1
GO:0005515	protein binding	molecular function	103	ADAR	hsa-miR-1
GO:0005515	protein binding	molecular function	10370	CITED2	hsa-miR-1
GO:0005515	protein binding	molecular function	10818	FRS2	hsa-miR-1
GO:0005515	protein binding	molecular function	11235	PDCD10	hsa-miR-1
GO:0005515	protein binding	molecular function	113263	GLCCI1	hsa-miR-1
GO:0005515	protein binding	molecular function	114569	MAL2	hsa-miR-1
GO:0005515	protein binding	molecular function	114881	OSBPL7	hsa-miR-1
GO:0005515	protein binding	molecular function	1182	CLCN3	hsa-miR-1
GO:0005515	protein binding	molecular function	1213	CLTC	hsa-miR-1
GO:0005515	protein binding	molecular function	1266	CNN3	hsa-miR-1
GO:0005515	protein binding	molecular function	1389	CREBL2	hsa-miR-1
GO:0005515	protein binding	molecular function	1390	CREM	hsa-miR-1
GO:0005515	protein binding	molecular function	161742	SPRED1	hsa-miR-1
GO:0005515	protein binding	molecular function	1655	DDX5	hsa-miR-1
GO:0005515	protein binding	molecular function	1875	E2F5	hsa-miR-1
GO:0005515	protein binding	molecular function	1906	EDN1	hsa-miR-1
GO:0005515	protein binding	molecular function	1977	EIF4E	hsa-miR-1
GO:0005515	protein binding	molecular function	2122	MECOM	hsa-miR-1
GO:0005515	protein binding	molecular function	23032	USP33	hsa-miR-1
GO:0005515	protein binding	molecular function	23321	TRIM2	hsa-miR-1
GO:0005515	protein binding	molecular function	2335	FN1	hsa-miR-1
GO:0005515	protein binding	molecular function	23607	CD2AP	hsa-miR-1
GO:0005515	protein binding	molecular function	2643	GCH1	hsa-miR-1
GO:0005515	protein binding	molecular function	2697	GJA1	hsa-miR-1
GO:0005515	protein binding	molecular function	27095	TRAPPC3	hsa-miR-1
GO:0005515	protein binding	molecular function	27253	PCDH17	hsa-miR-1
GO:0005515	protein binding	molecular function	302	ANXA2	hsa-miR-1
GO:0005515	protein binding	molecular function	3192	HNRNPU	hsa-miR-1
GO:0005515	protein binding	molecular function	3329	HSPD1	hsa-miR-1
GO:0005515	protein binding	molecular function	3479	IGF1	hsa-miR-1
GO:0005515	protein binding	molecular function	3796	KIF2A	hsa-miR-1
GO:0005515	protein binding	molecular function	4223	MEOX2	hsa-miR-1
GO:0005515	protein binding	molecular function	4233	MET	hsa-miR-1
GO:0005515	protein binding	molecular function	4638	MYLK	hsa-miR-1
GO:0005515	protein binding	molecular function	4691	NCL	hsa-miR-1
GO:0005515	protein binding	molecular function	5015	OTX2	hsa-miR-1
GO:0005515	protein binding	molecular function	5077	PAX3	hsa-miR-1
GO:0005515	protein binding	molecular function	5218	CDK14	hsa-miR-1
GO:0005515	protein binding	molecular function	54665	RSBN1	hsa-miR-1
GO:0005515	protein binding	molecular function	5469	MED1	hsa-miR-1
GO:0005515	protein binding	molecular function	57599	WDR48	hsa-miR-1
GO:0005515	protein binding	molecular function	57645	POGK	hsa-miR-1
GO:0005515	protein binding	molecular function	6014	RIT2	hsa-miR-1
GO:0005515	protein binding	molecular function	627	BDNF	hsa-miR-1
GO:0005515	protein binding	molecular function	6426	SRSF1	hsa-miR-1
GO:0005515	protein binding	molecular function	64398	MPP5	hsa-miR-1
GO:0005515	protein binding	molecular function	64786	TBC1D15	hsa-miR-1
GO:0005515	protein binding	molecular function	6591	SNAI2	hsa-miR-1
GO:0005515	protein binding	molecular function	6598	SMARCB1	hsa-miR-1
GO:0005515	protein binding	molecular function	6643	SNX2	hsa-miR-1
GO:0005515	protein binding	molecular function	7057	THBS1	hsa-miR-1
GO:0005515	protein binding	molecular function	7078	TIMP3	hsa-miR-1
GO:0005515	protein binding	molecular function	7114	TMSB4X	hsa-miR-1
GO:0005515	protein binding	molecular function	7184	HSP90B1	hsa-miR-1
GO:0005515	protein binding	molecular function	7534	YWHAZ	hsa-miR-1
GO:0005515	protein binding	molecular function	80351	TNKS2	hsa-miR-1
GO:0005515	protein binding	molecular function	8301	PICALM	hsa-miR-1
GO:0005515	protein binding	molecular function	8407	TAGLN2	hsa-miR-1
GO:0005515	protein binding	molecular function	8491	MAP4K3	hsa-miR-1
GO:0005515	protein binding	molecular function	85441	HELZ2	hsa-miR-1
GO:0005515	protein binding	molecular function	8829	NRP1	hsa-miR-1
GO:0005515	protein binding	molecular function	9070	ASH2L	hsa-miR-1
GO:0005515	protein binding	molecular function	9169	SCAF11	hsa-miR-1
GO:0005515	protein binding	molecular function	9759	HDAC4	hsa-miR-1
GO:0005515	protein binding	molecular function	9782	MATR3	hsa-miR-1
GO:0000398	mRNA splicing, via spliceosome	biological process	1655	DDX5	hsa-miR-1
GO:0000398	mRNA splicing, via spliceosome	biological process	220988	HNRNPA3	hsa-miR-1
GO:0000398	mRNA splicing, via spliceosome	biological process	3192	HNRNPU	hsa-miR-1
GO:0000398	mRNA splicing, via spliceosome	biological process	6426	SRSF1	hsa-miR-1
GO:0000398	mRNA splicing, via spliceosome	biological process	8683	SRSF9	hsa-miR-1
GO:0030168	platelet activation	biological process	2335	FN1	hsa-miR-1
GO:0030168	platelet activation	biological process	3479	IGF1	hsa-miR-1
GO:0030168	platelet activation	biological process	7057	THBS1	hsa-miR-1
GO:0030168	platelet activation	biological process	7114	TMSB4X	hsa-miR-1
GO:0030168	platelet activation	biological process	7534	YWHAZ	hsa-miR-1
GO:0031124	mRNA 3'-end processing	biological process	6426	SRSF1	hsa-miR-1
GO:0031124	mRNA 3'-end processing	biological process	8683	SRSF9	hsa-miR-1
GO:0008380	RNA splicing	biological process	1665	DHX15	hsa-miR-1
GO:0008380	RNA splicing	biological process	220988	HNRNPA3	hsa-miR-1
GO:0008380	RNA splicing	biological process	3192	HNRNPU	hsa-miR-1
GO:0008380	RNA splicing	biological process	6426	SRSF1	hsa-miR-1
GO:0008380	RNA splicing	biological process	8683	SRSF9	hsa-miR-1
GO:0008380	RNA splicing	biological process	9169	SCAF11	hsa-miR-1
GO:0005862	muscle thin filament tropomyosin	cellular component	7170	TPM3	hsa-miR-1
GO:0005862	muscle thin filament tropomyosin	cellular component	7171	TPM4	hsa-miR-1
GO:0003723	RNA binding	molecular function	220988	HNRNPA3	hsa-miR-1
GO:0003723	RNA binding	molecular function	3192	HNRNPU	hsa-miR-1
GO:0003723	RNA binding	molecular function	4691	NCL	hsa-miR-1
GO:0003723	RNA binding	molecular function	51320	MEX3C	hsa-miR-1
GO:0003723	RNA binding	molecular function	51808	PHAX	hsa-miR-1
GO:0003723	RNA binding	molecular function	6426	SRSF1	hsa-miR-1
GO:0003723	RNA binding	molecular function	64393	ZMAT3	hsa-miR-1
GO:0003723	RNA binding	molecular function	7184	HSP90B1	hsa-miR-1
GO:0003723	RNA binding	molecular function	85441	HELZ2	hsa-miR-1
GO:0003723	RNA binding	molecular function	8683	SRSF9	hsa-miR-1
GO:0003723	RNA binding	molecular function	9782	MATR3	hsa-miR-1
GO:0005654	nucleoplasm	cellular component	103	ADAR	hsa-miR-1
GO:0005654	nucleoplasm	cellular component	1875	E2F5	hsa-miR-1
GO:0005654	nucleoplasm	cellular component	220988	HNRNPA3	hsa-miR-1
GO:0005654	nucleoplasm	cellular component	3192	HNRNPU	hsa-miR-1
GO:0005654	nucleoplasm	cellular component	4691	NCL	hsa-miR-1
GO:0005654	nucleoplasm	cellular component	51808	PHAX	hsa-miR-1
GO:0005654	nucleoplasm	cellular component	5469	MED1	hsa-miR-1
GO:0005654	nucleoplasm	cellular component	6426	SRSF1	hsa-miR-1
GO:0005654	nucleoplasm	cellular component	6598	SMARCB1	hsa-miR-1
GO:0005654	nucleoplasm	cellular component	7534	YWHAZ	hsa-miR-1
GO:0005654	nucleoplasm	cellular component	85441	HELZ2	hsa-miR-1
GO:0005654	nucleoplasm	cellular component	8683	SRSF9	hsa-miR-1
GO:0000166	nucleotide binding	molecular function	220988	HNRNPA3	hsa-miR-1
GO:0000166	nucleotide binding	molecular function	4691	NCL	hsa-miR-1
GO:0000166	nucleotide binding	molecular function	6426	SRSF1	hsa-miR-1
GO:0000166	nucleotide binding	molecular function	8683	SRSF9	hsa-miR-1
GO:0000166	nucleotide binding	molecular function	9782	MATR3	hsa-miR-1
GO:0006369	termination of RNA polymerase II transcription	biological process	6426	SRSF1	hsa-miR-1
GO:0006369	termination of RNA polymerase II transcription	biological process	8683	SRSF9	hsa-miR-1
GO:0006397	mRNA processing	biological process	103	ADAR	hsa-miR-1
GO:0006397	mRNA processing	biological process	1665	DHX15	hsa-miR-1
GO:0006397	mRNA processing	biological process	6426	SRSF1	hsa-miR-1
GO:0006397	mRNA processing	biological process	8683	SRSF9	hsa-miR-1
GO:0006397	mRNA processing	biological process	9169	SCAF11	hsa-miR-1
GO:0006886	intracellular protein transport	biological process	1213	CLTC	hsa-miR-1
GO:0006886	intracellular protein transport	biological process	30818	KCNIP3	hsa-miR-1
GO:0006886	intracellular protein transport	biological process	372	ARCN1	hsa-miR-1
GO:0006886	intracellular protein transport	biological process	6643	SNX2	hsa-miR-1
GO:0006886	intracellular protein transport	biological process	8943	AP3D1	hsa-miR-1
GO:0005856	cytoskeleton	cellular component	7114	TMSB4X	hsa-miR-1
GO:0005856	cytoskeleton	cellular component	7170	TPM3	hsa-miR-1
GO:0005856	cytoskeleton	cellular component	7171	TPM4	hsa-miR-1
GO:0006184	GTP catabolic process	biological process	2643	GCH1	hsa-miR-1
GO:0006184	GTP catabolic process	biological process	6014	RIT2	hsa-miR-1
GO:0002576	platelet degranulation	biological process	2335	FN1	hsa-miR-1
GO:0002576	platelet degranulation	biological process	3479	IGF1	hsa-miR-1
GO:0002576	platelet degranulation	biological process	7057	THBS1	hsa-miR-1
GO:0002576	platelet degranulation	biological process	7114	TMSB4X	hsa-miR-1
GO:0070062	extracellular vesicular exosome	cellular component	1213	CLTC	hsa-miR-1
GO:0070062	extracellular vesicular exosome	cellular component	302	ANXA2	hsa-miR-1
GO:0070062	extracellular vesicular exosome	cellular component	7057	THBS1	hsa-miR-1
GO:0006406	mRNA export from nucleus	biological process	1977	EIF4E	hsa-miR-1
GO:0006406	mRNA export from nucleus	biological process	6426	SRSF1	hsa-miR-1
GO:0006406	mRNA export from nucleus	biological process	8683	SRSF9	hsa-miR-1
GO:0001725	stress fiber	cellular component	4638	MYLK	hsa-miR-1
GO:0001725	stress fiber	cellular component	7170	TPM3	hsa-miR-1
GO:0001725	stress fiber	cellular component	7171	TPM4	hsa-miR-1
GO:0030117	membrane coat	cellular component	1213	CLTC	hsa-miR-1
GO:0030117	membrane coat	cellular component	8943	AP3D1	hsa-miR-1
GO:0030036	actin cytoskeleton organization	biological process	23041	MON2	hsa-miR-1
GO:0030036	actin cytoskeleton organization	biological process	23370	ARHGEF18	hsa-miR-1
GO:0030036	actin cytoskeleton organization	biological process	23603	CORO1C	hsa-miR-1
GO:0030036	actin cytoskeleton organization	biological process	359845	FAM101B	hsa-miR-1
GO:0030036	actin cytoskeleton organization	biological process	7114	TMSB4X	hsa-miR-1
GO:0048025	negative regulation of mRNA splicing, via spliceosome	biological process	8683	SRSF9	hsa-miR-1
GO:0033601	positive regulation of mammary gland epithelial cell proliferation	biological process	5469	MED1	hsa-miR-1
GO:0033178	proton-transporting two-sector ATPase complex, catalytic domain	cellular component	523	ATP6V1A	hsa-miR-1
GO:0071333	cellular response to glucose stimulus	biological process	4233	MET	hsa-miR-1
GO:0071333	cellular response to glucose stimulus	biological process	7776	ZNF236	hsa-miR-1
GO:0031941	filamentous actin	cellular component	23607	CD2AP	hsa-miR-1
GO:0031941	filamentous actin	cellular component	7170	TPM3	hsa-miR-1
GO:0031941	filamentous actin	cellular component	7171	TPM4	hsa-miR-1
GO:0031032	actomyosin structure organization	biological process	1266	CNN3	hsa-miR-1
GO:0006376	mRNA splice site selection	biological process	6426	SRSF1	hsa-miR-1
GO:0006376	mRNA splice site selection	biological process	8683	SRSF9	hsa-miR-1
GO:0015629	actin cytoskeleton	cellular component	23603	CORO1C	hsa-miR-1
GO:0015629	actin cytoskeleton	cellular component	23607	CD2AP	hsa-miR-1
GO:0015629	actin cytoskeleton	cellular component	359845	FAM101B	hsa-miR-1
GO:0015629	actin cytoskeleton	cellular component	5756	TWF1	hsa-miR-1
GO:0015629	actin cytoskeleton	cellular component	7170	TPM3	hsa-miR-1
GO:0043523	regulation of neuron apoptotic process	biological process	23321	TRIM2	hsa-miR-1
GO:0043523	regulation of neuron apoptotic process	biological process	30818	KCNIP3	hsa-miR-1
GO:0043523	regulation of neuron apoptotic process	biological process	627	BDNF	hsa-miR-1
GO:0051607	defense response to virus	biological process	103	ADAR	hsa-miR-1
GO:0006338	chromatin remodeling	biological process	6598	SMARCB1	hsa-miR-1
GO:0006338	chromatin remodeling	biological process	9759	HDAC4	hsa-miR-1
GO:0043274	phospholipase binding	molecular function	4233	MET	hsa-miR-1
GO:0051924	regulation of calcium ion transport	biological process	2697	GJA1	hsa-miR-1
GO:0030530	heterogeneous nuclear ribonucleoprotein complex	cellular component	3192	HNRNPU	hsa-miR-1
GO:0008092	cytoskeletal protein binding	molecular function	302	ANXA2	hsa-miR-1
GO:0008565	protein transporter activity	molecular function	6643	SNX2	hsa-miR-1
GO:0008565	protein transporter activity	molecular function	8943	AP3D1	hsa-miR-1
GO:0071364	cellular response to epidermal growth factor stimulus	biological process	5469	MED1	hsa-miR-1
GO:0071364	cellular response to epidermal growth factor stimulus	biological process	6591	SNAI2	hsa-miR-1
GO:0043236	laminin binding	molecular function	7057	THBS1	hsa-miR-1
GO:0050872	white fat cell differentiation	biological process	6591	SNAI2	hsa-miR-1
GO:0005793	endoplasmic reticulum-Golgi intermediate compartment	cellular component	2335	FN1	hsa-miR-1
GO:0042989	sequestering of actin monomers	biological process	5756	TWF1	hsa-miR-1
GO:0042989	sequestering of actin monomers	biological process	7114	TMSB4X	hsa-miR-1
GO:0045069	regulation of viral genome replication	biological process	1655	DDX5	hsa-miR-1
GO:0005783	endoplasmic reticulum	cellular component	11231	SEC63	hsa-miR-1
GO:0005783	endoplasmic reticulum	cellular component	23213	SULF1	hsa-miR-1
GO:0005783	endoplasmic reticulum	cellular component	2697	GJA1	hsa-miR-1
GO:0005783	endoplasmic reticulum	cellular component	27095	TRAPPC3	hsa-miR-1
GO:0005783	endoplasmic reticulum	cellular component	30818	KCNIP3	hsa-miR-1
GO:0005783	endoplasmic reticulum	cellular component	3156	HMGCR	hsa-miR-1
GO:0005783	endoplasmic reticulum	cellular component	3895	KTN1	hsa-miR-1
GO:0005783	endoplasmic reticulum	cellular component	6238	RRBP1	hsa-miR-1
GO:0005783	endoplasmic reticulum	cellular component	64778	FNDC3B	hsa-miR-1
GO:0005783	endoplasmic reticulum	cellular component	7184	HSP90B1	hsa-miR-1
GO:0005783	endoplasmic reticulum	cellular component	79974	CPED1	hsa-miR-1
GO:0071013	catalytic step 2 spliceosome	cellular component	1655	DDX5	hsa-miR-1
GO:0071013	catalytic step 2 spliceosome	cellular component	220988	HNRNPA3	hsa-miR-1
GO:0071013	catalytic step 2 spliceosome	cellular component	3192	HNRNPU	hsa-miR-1
GO:0071013	catalytic step 2 spliceosome	cellular component	6426	SRSF1	hsa-miR-1
GO:0042641	actomyosin	cellular component	9759	HDAC4	hsa-miR-1
GO:0033572	transferrin transport	biological process	1213	CLTC	hsa-miR-1
GO:0033572	transferrin transport	biological process	523	ATP6V1A	hsa-miR-1
GO:0030049	muscle filament sliding	biological process	7170	TPM3	hsa-miR-1
GO:0030049	muscle filament sliding	biological process	7171	TPM4	hsa-miR-1
GO:0033613	activating transcription factor binding	molecular function	9759	HDAC4	hsa-miR-1
GO:0005829	cytosol	cellular component	10380	BPNT1	hsa-miR-1
GO:0005829	cytosol	cellular component	11235	PDCD10	hsa-miR-1
GO:0005829	cytosol	cellular component	114881	OSBPL7	hsa-miR-1
GO:0005829	cytosol	cellular component	1213	CLTC	hsa-miR-1
GO:0005829	cytosol	cellular component	1977	EIF4E	hsa-miR-1
GO:0005829	cytosol	cellular component	22862	FNDC3A	hsa-miR-1
GO:0005829	cytosol	cellular component	23370	ARHGEF18	hsa-miR-1
GO:0005829	cytosol	cellular component	2643	GCH1	hsa-miR-1
GO:0005829	cytosol	cellular component	2697	GJA1	hsa-miR-1
GO:0005829	cytosol	cellular component	27095	TRAPPC3	hsa-miR-1
GO:0005829	cytosol	cellular component	30818	KCNIP3	hsa-miR-1
GO:0005829	cytosol	cellular component	3329	HSPD1	hsa-miR-1
GO:0005829	cytosol	cellular component	372	ARCN1	hsa-miR-1
GO:0005829	cytosol	cellular component	3796	KIF2A	hsa-miR-1
GO:0005829	cytosol	cellular component	4638	MYLK	hsa-miR-1
GO:0005829	cytosol	cellular component	51582	AZIN1	hsa-miR-1
GO:0005829	cytosol	cellular component	51808	PHAX	hsa-miR-1
GO:0005829	cytosol	cellular component	5218	CDK14	hsa-miR-1
GO:0005829	cytosol	cellular component	523	ATP6V1A	hsa-miR-1
GO:0005829	cytosol	cellular component	7114	TMSB4X	hsa-miR-1
GO:0005829	cytosol	cellular component	7170	TPM3	hsa-miR-1
GO:0005829	cytosol	cellular component	7171	TPM4	hsa-miR-1
GO:0005829	cytosol	cellular component	7184	HSP90B1	hsa-miR-1
GO:0005829	cytosol	cellular component	7534	YWHAZ	hsa-miR-1
GO:0005829	cytosol	cellular component	8829	NRP1	hsa-miR-1
GO:0005829	cytosol	cellular component	9759	HDAC4	hsa-miR-1
GO:0000084	S phase of mitotic cell cycle	biological process	340533	KIAA2022	hsa-miR-1
GO:0006366	transcription from RNA polymerase II promoter	biological process	5077	PAX3	hsa-miR-1
GO:0006366	transcription from RNA polymerase II promoter	biological process	6426	SRSF1	hsa-miR-1
GO:0006366	transcription from RNA polymerase II promoter	biological process	8683	SRSF9	hsa-miR-1
GO:0006366	transcription from RNA polymerase II promoter	biological process	9070	ASH2L	hsa-miR-1
GO:0048812	neuron projection morphogenesis	biological process	2697	GJA1	hsa-miR-1
GO:0005730	nucleolus	cellular component	103	ADAR	hsa-miR-1
GO:0005730	nucleolus	cellular component	161742	SPRED1	hsa-miR-1
GO:0005730	nucleolus	cellular component	1655	DDX5	hsa-miR-1
GO:0005730	nucleolus	cellular component	1665	DHX15	hsa-miR-1
GO:0005730	nucleolus	cellular component	220988	HNRNPA3	hsa-miR-1
GO:0005730	nucleolus	cellular component	23607	CD2AP	hsa-miR-1
GO:0005730	nucleolus	cellular component	2643	GCH1	hsa-miR-1
GO:0005730	nucleolus	cellular component	27086	FOXP1	hsa-miR-1
GO:0005730	nucleolus	cellular component	4691	NCL	hsa-miR-1
GO:0005730	nucleolus	cellular component	5469	MED1	hsa-miR-1
GO:0005730	nucleolus	cellular component	57223	SMEK2	hsa-miR-1
GO:0005730	nucleolus	cellular component	64393	ZMAT3	hsa-miR-1
GO:0005730	nucleolus	cellular component	6598	SMARCB1	hsa-miR-1
GO:0005730	nucleolus	cellular component	83892	KCTD10	hsa-miR-1
GO:0005730	nucleolus	cellular component	8539	API5	hsa-miR-1
GO:0005730	nucleolus	cellular component	8683	SRSF9	hsa-miR-1
GO:0005730	nucleolus	cellular component	9169	SCAF11	hsa-miR-1
GO:0005730	nucleolus	cellular component	9782	MATR3	hsa-miR-1
GO:0005737	cytoplasm	cellular component	103	ADAR	hsa-miR-1
GO:0005737	cytoplasm	cellular component	10370	CITED2	hsa-miR-1
GO:0005737	cytoplasm	cellular component	10818	FRS2	hsa-miR-1
GO:0005737	cytoplasm	cellular component	113263	GLCCI1	hsa-miR-1
GO:0005737	cytoplasm	cellular component	132789	GNPDA2	hsa-miR-1
GO:0005737	cytoplasm	cellular component	161742	SPRED1	hsa-miR-1
GO:0005737	cytoplasm	cellular component	1875	E2F5	hsa-miR-1
GO:0005737	cytoplasm	cellular component	1906	EDN1	hsa-miR-1
GO:0005737	cytoplasm	cellular component	1977	EIF4E	hsa-miR-1
GO:0005737	cytoplasm	cellular component	23032	USP33	hsa-miR-1
GO:0005737	cytoplasm	cellular component	23321	TRIM2	hsa-miR-1
GO:0005737	cytoplasm	cellular component	23370	ARHGEF18	hsa-miR-1
GO:0005737	cytoplasm	cellular component	23607	CD2AP	hsa-miR-1
GO:0005737	cytoplasm	cellular component	2643	GCH1	hsa-miR-1
GO:0005737	cytoplasm	cellular component	2697	GJA1	hsa-miR-1
GO:0005737	cytoplasm	cellular component	27086	FOXP1	hsa-miR-1
GO:0005737	cytoplasm	cellular component	27095	TRAPPC3	hsa-miR-1
GO:0005737	cytoplasm	cellular component	302	ANXA2	hsa-miR-1
GO:0005737	cytoplasm	cellular component	307	ANXA4	hsa-miR-1
GO:0005737	cytoplasm	cellular component	3329	HSPD1	hsa-miR-1
GO:0005737	cytoplasm	cellular component	4223	MEOX2	hsa-miR-1
GO:0005737	cytoplasm	cellular component	4233	MET	hsa-miR-1
GO:0005737	cytoplasm	cellular component	4638	MYLK	hsa-miR-1
GO:0005737	cytoplasm	cellular component	5015	OTX2	hsa-miR-1
GO:0005737	cytoplasm	cellular component	51320	MEX3C	hsa-miR-1
GO:0005737	cytoplasm	cellular component	51808	PHAX	hsa-miR-1
GO:0005737	cytoplasm	cellular component	5218	CDK14	hsa-miR-1
GO:0005737	cytoplasm	cellular component	57223	SMEK2	hsa-miR-1
GO:0005737	cytoplasm	cellular component	5756	TWF1	hsa-miR-1
GO:0005737	cytoplasm	cellular component	627	BDNF	hsa-miR-1
GO:0005737	cytoplasm	cellular component	6426	SRSF1	hsa-miR-1
GO:0005737	cytoplasm	cellular component	64398	MPP5	hsa-miR-1
GO:0005737	cytoplasm	cellular component	64786	TBC1D15	hsa-miR-1
GO:0005737	cytoplasm	cellular component	6591	SNAI2	hsa-miR-1
GO:0005737	cytoplasm	cellular component	6643	SNX2	hsa-miR-1
GO:0005737	cytoplasm	cellular component	7078	TIMP3	hsa-miR-1
GO:0005737	cytoplasm	cellular component	7170	TPM3	hsa-miR-1
GO:0005737	cytoplasm	cellular component	7171	TPM4	hsa-miR-1
GO:0005737	cytoplasm	cellular component	7534	YWHAZ	hsa-miR-1
GO:0005737	cytoplasm	cellular component	80351	TNKS2	hsa-miR-1
GO:0005737	cytoplasm	cellular component	83442	SH3BGRL3	hsa-miR-1
GO:0005737	cytoplasm	cellular component	83892	KCTD10	hsa-miR-1
GO:0005737	cytoplasm	cellular component	8539	API5	hsa-miR-1
GO:0005737	cytoplasm	cellular component	9759	HDAC4	hsa-miR-1
GO:0033160	positive regulation of protein import into nucleus, translocation	biological process	3479	IGF1	hsa-miR-1
GO:0033160	positive regulation of protein import into nucleus, translocation	biological process	5469	MED1	hsa-miR-1
GO:0071565	nBAF complex	cellular component	6598	SMARCB1	hsa-miR-1
GO:0040037	negative regulation of fibroblast growth factor receptor signaling pathway	biological process	23213	SULF1	hsa-miR-1
GO:0040037	negative regulation of fibroblast growth factor receptor signaling pathway	biological process	7057	THBS1	hsa-miR-1
GO:0005681	spliceosomal complex	cellular component	8539	API5	hsa-miR-1
GO:0050999	regulation of nitric-oxide synthase activity	biological process	2643	GCH1	hsa-miR-1
GO:0070830	tight junction assembly	biological process	64398	MPP5	hsa-miR-1
GO:0040036	regulation of fibroblast growth factor receptor signaling pathway	biological process	23213	SULF1	hsa-miR-1
GO:0040036	regulation of fibroblast growth factor receptor signaling pathway	biological process	5015	OTX2	hsa-miR-1
GO:0014898	cardiac muscle hypertrophy in response to stress	biological process	9759	HDAC4	hsa-miR-1
GO:0016469	proton-transporting two-sector ATPase complex	cellular component	523	ATP6V1A	hsa-miR-1
GO:0006356	regulation of transcription from RNA polymerase I promoter	biological process	5469	MED1	hsa-miR-1
GO:0042470	melanosome	cellular component	1213	CLTC	hsa-miR-1
GO:0042470	melanosome	cellular component	302	ANXA2	hsa-miR-1
GO:0042470	melanosome	cellular component	7184	HSP90B1	hsa-miR-1
GO:0042470	melanosome	cellular component	7534	YWHAZ	hsa-miR-1
GO:0008360	regulation of cell shape	biological process	2335	FN1	hsa-miR-1
GO:0008360	regulation of cell shape	biological process	23370	ARHGEF18	hsa-miR-1
GO:0008285	negative regulation of cell proliferation	biological process	2697	GJA1	hsa-miR-1
GO:0008285	negative regulation of cell proliferation	biological process	3479	IGF1	hsa-miR-1
GO:0008285	negative regulation of cell proliferation	biological process	6598	SMARCB1	hsa-miR-1
GO:0008285	negative regulation of cell proliferation	biological process	9759	HDAC4	hsa-miR-1
GO:0008016	regulation of heart contraction	biological process	2697	GJA1	hsa-miR-1
GO:0005975	carbohydrate metabolic process	biological process	10090	UST	hsa-miR-1
GO:0005975	carbohydrate metabolic process	biological process	11320	MGAT4A	hsa-miR-1
GO:0005975	carbohydrate metabolic process	biological process	132789	GNPDA2	hsa-miR-1
GO:0005975	carbohydrate metabolic process	biological process	9953	HS3ST3B1	hsa-miR-1
GO:0090382	phagosome maturation	biological process	523	ATP6V1A	hsa-miR-1
GO:0043627	response to estrogen stimulus	biological process	10370	CITED2	hsa-miR-1
GO:0043627	response to estrogen stimulus	biological process	7078	TIMP3	hsa-miR-1
GO:0043627	response to estrogen stimulus	biological process	9070	ASH2L	hsa-miR-1
GO:0030018	Z disc	cellular component	9759	HDAC4	hsa-miR-1
GO:0048205	COPI coating of Golgi vesicle	biological process	372	ARCN1	hsa-miR-1
GO:0071564	npBAF complex	cellular component	6598	SMARCB1	hsa-miR-1
GO:0005916	fascia adherens	cellular component	2697	GJA1	hsa-miR-1
GO:0044344	cellular response to fibroblast growth factor stimulus	biological process	6591	SNAI2	hsa-miR-1
GO:0045004	DNA replication proofreading	biological process	340533	KIAA2022	hsa-miR-1
GO:0021602	cranial nerve morphogenesis	biological process	10370	CITED2	hsa-miR-1
GO:0010644	cell communication by electrical coupling	biological process	2697	GJA1	hsa-miR-1
GO:0048007	antigen processing and presentation, exogenous lipid antigen via MHC class Ib	biological process	8943	AP3D1	hsa-miR-1
GO:0035357	peroxisome proliferator activated receptor signaling pathway	biological process	5469	MED1	hsa-miR-1
GO:0070562	regulation of vitamin D receptor signaling pathway	biological process	5469	MED1	hsa-miR-1
GO:0021636	trigeminal nerve morphogenesis	biological process	8829	NRP1	hsa-miR-1
GO:0002329	pre-B cell differentiation	biological process	27086	FOXP1	hsa-miR-1
GO:0003924	GTPase activity	molecular function	6014	RIT2	hsa-miR-1
GO:0019221	cytokine-mediated signaling pathway	biological process	103	ADAR	hsa-miR-1
GO:0019221	cytokine-mediated signaling pathway	biological process	1977	EIF4E	hsa-miR-1
GO:0005158	insulin receptor binding	molecular function	10818	FRS2	hsa-miR-1
GO:0005158	insulin receptor binding	molecular function	3479	IGF1	hsa-miR-1
GO:0045600	positive regulation of fat cell differentiation	biological process	1389	CREBL2	hsa-miR-1
GO:0045600	positive regulation of fat cell differentiation	biological process	64778	FNDC3B	hsa-miR-1
GO:0045600	positive regulation of fat cell differentiation	biological process	6591	SNAI2	hsa-miR-1
GO:0001664	G-protein coupled receptor binding	molecular function	23032	USP33	hsa-miR-1
GO:0004871	signal transducer activity	molecular function	2697	GJA1	hsa-miR-1
GO:0030016	myofibril	cellular component	5756	TWF1	hsa-miR-1
GO:0060337	type I interferon-mediated signaling pathway	biological process	103	ADAR	hsa-miR-1
GO:0031965	nuclear membrane	cellular component	2643	GCH1	hsa-miR-1
GO:0031965	nuclear membrane	cellular component	8407	TAGLN2	hsa-miR-1
GO:0045740	positive regulation of DNA replication	biological process	3479	IGF1	hsa-miR-1
GO:0045740	positive regulation of DNA replication	biological process	4233	MET	hsa-miR-1
GO:0006898	receptor-mediated endocytosis	biological process	1213	CLTC	hsa-miR-1
GO:0006898	receptor-mediated endocytosis	biological process	8301	PICALM	hsa-miR-1
GO:0006879	cellular iron ion homeostasis	biological process	523	ATP6V1A	hsa-miR-1
GO:0017053	transcriptional repressor complex	cellular component	9759	HDAC4	hsa-miR-1
GO:0006351	transcription, DNA-dependent	biological process	10472	ZBTB18	hsa-miR-23b-3p
GO:0006351	transcription, DNA-dependent	biological process	10614	HEXIM1	hsa-miR-23b-3p
GO:0006351	transcription, DNA-dependent	biological process	10664	CTCF	hsa-miR-23b-3p
GO:0006351	transcription, DNA-dependent	biological process	127343	DMBX1	hsa-miR-23b-3p
GO:0006351	transcription, DNA-dependent	biological process	132660	LIN54	hsa-miR-23b-3p
GO:0006351	transcription, DNA-dependent	biological process	1998	ELF2	hsa-miR-23b-3p
GO:0006351	transcription, DNA-dependent	biological process	2034	EPAS1	hsa-miR-23b-3p
GO:0006351	transcription, DNA-dependent	biological process	2066	ERBB4	hsa-miR-23b-3p
GO:0006351	transcription, DNA-dependent	biological process	23036	ZNF292	hsa-miR-23b-3p
GO:0006351	transcription, DNA-dependent	biological process	23067	SETD1B	hsa-miR-23b-3p
GO:0006351	transcription, DNA-dependent	biological process	23090	ZNF423	hsa-miR-23b-3p
GO:0006351	transcription, DNA-dependent	biological process	23099	ZBTB43	hsa-miR-23b-3p
GO:0006351	transcription, DNA-dependent	biological process	23300	ATMIN	hsa-miR-23b-3p
GO:0006351	transcription, DNA-dependent	biological process	23314	SATB2	hsa-miR-23b-3p
GO:0006351	transcription, DNA-dependent	biological process	253738	EBF3	hsa-miR-23b-3p
GO:0006351	transcription, DNA-dependent	biological process	25842	ASF1A	hsa-miR-23b-3p
GO:0006351	transcription, DNA-dependent	biological process	27324	TOX3	hsa-miR-23b-3p
GO:0006351	transcription, DNA-dependent	biological process	29068	ZBTB44	hsa-miR-23b-3p
GO:0006351	transcription, DNA-dependent	biological process	3214	HOXB4	hsa-miR-23b-3p
GO:0006351	transcription, DNA-dependent	biological process	3236	HOXD10	hsa-miR-23b-3p
GO:0006351	transcription, DNA-dependent	biological process	3660	IRF2	hsa-miR-23b-3p
GO:0006351	transcription, DNA-dependent	biological process	387893	SETD8	hsa-miR-23b-3p
GO:0006351	transcription, DNA-dependent	biological process	389136	VGLL3	hsa-miR-23b-3p
GO:0006351	transcription, DNA-dependent	biological process	403341	ZBTB34	hsa-miR-23b-3p
GO:0006351	transcription, DNA-dependent	biological process	4205	MEF2A	hsa-miR-23b-3p
GO:0006351	transcription, DNA-dependent	biological process	4208	MEF2C	hsa-miR-23b-3p
GO:0006351	transcription, DNA-dependent	biological process	4520	MTF1	hsa-miR-23b-3p
GO:0006351	transcription, DNA-dependent	biological process	5083	PAX9	hsa-miR-23b-3p
GO:0006351	transcription, DNA-dependent	biological process	51274	KLF3	hsa-miR-23b-3p
GO:0006351	transcription, DNA-dependent	biological process	54014	BRWD1	hsa-miR-23b-3p
GO:0006351	transcription, DNA-dependent	biological process	55193	PBRM1	hsa-miR-23b-3p
GO:0006351	transcription, DNA-dependent	biological process	55279	ZNF654	hsa-miR-23b-3p
GO:0006351	transcription, DNA-dependent	biological process	56980	PRDM10	hsa-miR-23b-3p
GO:0006351	transcription, DNA-dependent	biological process	57616	TSHZ3	hsa-miR-23b-3p
GO:0006351	transcription, DNA-dependent	biological process	57621	ZBTB2	hsa-miR-23b-3p
GO:0006351	transcription, DNA-dependent	biological process	58487	CREBZF	hsa-miR-23b-3p
GO:0006351	transcription, DNA-dependent	biological process	6304	SATB1	hsa-miR-23b-3p
GO:0006351	transcription, DNA-dependent	biological process	64895	PAPOLG	hsa-miR-23b-3p
GO:0006351	transcription, DNA-dependent	biological process	65056	GPBP1	hsa-miR-23b-3p
GO:0006351	transcription, DNA-dependent	biological process	6935	ZEB1	hsa-miR-23b-3p
GO:0006351	transcription, DNA-dependent	biological process	7050	TGIF1	hsa-miR-23b-3p
GO:0006351	transcription, DNA-dependent	biological process	7080	NKX2-1	hsa-miR-23b-3p
GO:0006351	transcription, DNA-dependent	biological process	7321	UBE2D1	hsa-miR-23b-3p
GO:0006351	transcription, DNA-dependent	biological process	7323	UBE2D3	hsa-miR-23b-3p
GO:0006351	transcription, DNA-dependent	biological process	7545	ZIC1	hsa-miR-23b-3p
GO:0006351	transcription, DNA-dependent	biological process	79027	ZNF655	hsa-miR-23b-3p
GO:0006351	transcription, DNA-dependent	biological process	80108	ZFP2	hsa-miR-23b-3p
GO:0006351	transcription, DNA-dependent	biological process	80155	NAA15	hsa-miR-23b-3p
GO:0006351	transcription, DNA-dependent	biological process	8648	NCOA1	hsa-miR-23b-3p
GO:0006351	transcription, DNA-dependent	biological process	89884	LHX4	hsa-miR-23b-3p
GO:0006351	transcription, DNA-dependent	biological process	905	CCNT2	hsa-miR-23b-3p
GO:0006351	transcription, DNA-dependent	biological process	9682	KDM4A	hsa-miR-23b-3p
GO:0043565	sequence-specific DNA binding	molecular function	10472	ZBTB18	hsa-miR-23b-3p
GO:0043565	sequence-specific DNA binding	molecular function	10664	CTCF	hsa-miR-23b-3p
GO:0043565	sequence-specific DNA binding	molecular function	127343	DMBX1	hsa-miR-23b-3p
GO:0043565	sequence-specific DNA binding	molecular function	1745	DLX1	hsa-miR-23b-3p
GO:0043565	sequence-specific DNA binding	molecular function	1998	ELF2	hsa-miR-23b-3p
GO:0043565	sequence-specific DNA binding	molecular function	2001	ELF5	hsa-miR-23b-3p
GO:0043565	sequence-specific DNA binding	molecular function	2034	EPAS1	hsa-miR-23b-3p
GO:0043565	sequence-specific DNA binding	molecular function	23090	ZNF423	hsa-miR-23b-3p
GO:0043565	sequence-specific DNA binding	molecular function	23314	SATB2	hsa-miR-23b-3p
GO:0043565	sequence-specific DNA binding	molecular function	3174	HNF4G	hsa-miR-23b-3p
GO:0043565	sequence-specific DNA binding	molecular function	3214	HOXB4	hsa-miR-23b-3p
GO:0043565	sequence-specific DNA binding	molecular function	3236	HOXD10	hsa-miR-23b-3p
GO:0043565	sequence-specific DNA binding	molecular function	4094	MAF	hsa-miR-23b-3p
GO:0043565	sequence-specific DNA binding	molecular function	4205	MEF2A	hsa-miR-23b-3p
GO:0043565	sequence-specific DNA binding	molecular function	4208	MEF2C	hsa-miR-23b-3p
GO:0043565	sequence-specific DNA binding	molecular function	4212	MEIS2	hsa-miR-23b-3p
GO:0043565	sequence-specific DNA binding	molecular function	5316	PKNOX1	hsa-miR-23b-3p
GO:0043565	sequence-specific DNA binding	molecular function	5451	POU2F1	hsa-miR-23b-3p
GO:0043565	sequence-specific DNA binding	molecular function	57616	TSHZ3	hsa-miR-23b-3p
GO:0043565	sequence-specific DNA binding	molecular function	58487	CREBZF	hsa-miR-23b-3p
GO:0043565	sequence-specific DNA binding	molecular function	6304	SATB1	hsa-miR-23b-3p
GO:0043565	sequence-specific DNA binding	molecular function	6777	STAT5B	hsa-miR-23b-3p
GO:0043565	sequence-specific DNA binding	molecular function	6935	ZEB1	hsa-miR-23b-3p
GO:0043565	sequence-specific DNA binding	molecular function	7050	TGIF1	hsa-miR-23b-3p
GO:0043565	sequence-specific DNA binding	molecular function	7080	NKX2-1	hsa-miR-23b-3p
GO:0043565	sequence-specific DNA binding	molecular function	89884	LHX4	hsa-miR-23b-3p
GO:0043565	sequence-specific DNA binding	molecular function	93986	FOXP2	hsa-miR-23b-3p
GO:0005634	nucleus	cellular component	10221	TRIB1	hsa-miR-23b-3p
GO:0005634	nucleus	cellular component	10472	ZBTB18	hsa-miR-23b-3p
GO:0005634	nucleus	cellular component	10586	MAB21L2	hsa-miR-23b-3p
GO:0005634	nucleus	cellular component	10614	HEXIM1	hsa-miR-23b-3p
GO:0005634	nucleus	cellular component	10659	CELF2	hsa-miR-23b-3p
GO:0005634	nucleus	cellular component	10664	CTCF	hsa-miR-23b-3p
GO:0005634	nucleus	cellular component	10783	NEK6	hsa-miR-23b-3p
GO:0005634	nucleus	cellular component	10891	PPARGC1A	hsa-miR-23b-3p
GO:0005634	nucleus	cellular component	10898	CPSF4	hsa-miR-23b-3p
GO:0005634	nucleus	cellular component	1147	CHUK	hsa-miR-23b-3p
GO:0005634	nucleus	cellular component	114907	FBXO32	hsa-miR-23b-3p
GO:0005634	nucleus	cellular component	127343	DMBX1	hsa-miR-23b-3p
GO:0005634	nucleus	cellular component	138151	NACC2	hsa-miR-23b-3p
GO:0005634	nucleus	cellular component	140609	NEK7	hsa-miR-23b-3p
GO:0005634	nucleus	cellular component	1665	DHX15	hsa-miR-23b-3p
GO:0005634	nucleus	cellular component	1745	DLX1	hsa-miR-23b-3p
GO:0005634	nucleus	cellular component	1998	ELF2	hsa-miR-23b-3p
GO:0005634	nucleus	cellular component	2001	ELF5	hsa-miR-23b-3p
GO:0005634	nucleus	cellular component	2034	EPAS1	hsa-miR-23b-3p
GO:0005634	nucleus	cellular component	2066	ERBB4	hsa-miR-23b-3p
GO:0005634	nucleus	cellular component	2185	PTK2B	hsa-miR-23b-3p
GO:0005634	nucleus	cellular component	22841	RAB11FIP2	hsa-miR-23b-3p
GO:0005634	nucleus	cellular component	23012	STK38L	hsa-miR-23b-3p
GO:0005634	nucleus	cellular component	23036	ZNF292	hsa-miR-23b-3p
GO:0005634	nucleus	cellular component	23054	NCOA6	hsa-miR-23b-3p
GO:0005634	nucleus	cellular component	23067	SETD1B	hsa-miR-23b-3p
GO:0005634	nucleus	cellular component	23090	ZNF423	hsa-miR-23b-3p
GO:0005634	nucleus	cellular component	23099	ZBTB43	hsa-miR-23b-3p
GO:0005634	nucleus	cellular component	23300	ATMIN	hsa-miR-23b-3p
GO:0005634	nucleus	cellular component	23314	SATB2	hsa-miR-23b-3p
GO:0005634	nucleus	cellular component	2332	FMR1	hsa-miR-23b-3p
GO:0005634	nucleus	cellular component	253738	EBF3	hsa-miR-23b-3p
GO:0005634	nucleus	cellular component	25842	ASF1A	hsa-miR-23b-3p
GO:0005634	nucleus	cellular component	26064	RAI14	hsa-miR-23b-3p
GO:0005634	nucleus	cellular component	266812	NAP1L5	hsa-miR-23b-3p
GO:0005634	nucleus	cellular component	27324	TOX3	hsa-miR-23b-3p
GO:0005634	nucleus	cellular component	29068	ZBTB44	hsa-miR-23b-3p
GO:0005634	nucleus	cellular component	3148	HMGB2	hsa-miR-23b-3p
GO:0005634	nucleus	cellular component	3151	HMGN2	hsa-miR-23b-3p
GO:0005634	nucleus	cellular component	317	APAF1	hsa-miR-23b-3p
GO:0005634	nucleus	cellular component	3214	HOXB4	hsa-miR-23b-3p
GO:0005634	nucleus	cellular component	3236	HOXD10	hsa-miR-23b-3p
GO:0005634	nucleus	cellular component	339745	SPOPL	hsa-miR-23b-3p
GO:0005634	nucleus	cellular component	355	FAS	hsa-miR-23b-3p
GO:0005634	nucleus	cellular component	3660	IRF2	hsa-miR-23b-3p
GO:0005634	nucleus	cellular component	3836	KPNA1	hsa-miR-23b-3p
GO:0005634	nucleus	cellular component	3843	IPO5	hsa-miR-23b-3p
GO:0005634	nucleus	cellular component	387893	SETD8	hsa-miR-23b-3p
GO:0005634	nucleus	cellular component	389136	VGLL3	hsa-miR-23b-3p
GO:0005634	nucleus	cellular component	4026	LPP	hsa-miR-23b-3p
GO:0005634	nucleus	cellular component	403341	ZBTB34	hsa-miR-23b-3p
GO:0005634	nucleus	cellular component	4094	MAF	hsa-miR-23b-3p
GO:0005634	nucleus	cellular component	4205	MEF2A	hsa-miR-23b-3p
GO:0005634	nucleus	cellular component	4208	MEF2C	hsa-miR-23b-3p
GO:0005634	nucleus	cellular component	4212	MEIS2	hsa-miR-23b-3p
GO:0005634	nucleus	cellular component	4520	MTF1	hsa-miR-23b-3p
GO:0005634	nucleus	cellular component	5083	PAX9	hsa-miR-23b-3p
GO:0005634	nucleus	cellular component	51274	KLF3	hsa-miR-23b-3p
GO:0005634	nucleus	cellular component	51320	MEX3C	hsa-miR-23b-3p
GO:0005634	nucleus	cellular component	5142	PDE4B	hsa-miR-23b-3p
GO:0005634	nucleus	cellular component	5316	PKNOX1	hsa-miR-23b-3p
GO:0005634	nucleus	cellular component	54014	BRWD1	hsa-miR-23b-3p
GO:0005634	nucleus	cellular component	54502	RBM47	hsa-miR-23b-3p
GO:0005634	nucleus	cellular component	5451	POU2F1	hsa-miR-23b-3p
GO:0005634	nucleus	cellular component	5458	POU4F2	hsa-miR-23b-3p
GO:0005634	nucleus	cellular component	54845	ESRP1	hsa-miR-23b-3p
GO:0005634	nucleus	cellular component	54882	ANKHD1	hsa-miR-23b-3p
GO:0005634	nucleus	cellular component	55279	ZNF654	hsa-miR-23b-3p
GO:0005634	nucleus	cellular component	55680	RUFY2	hsa-miR-23b-3p
GO:0005634	nucleus	cellular component	5569	PKIA	hsa-miR-23b-3p
GO:0005634	nucleus	cellular component	5612	PRKRIR	hsa-miR-23b-3p
GO:0005634	nucleus	cellular component	56980	PRDM10	hsa-miR-23b-3p
GO:0005634	nucleus	cellular component	56998	CTNNBIP1	hsa-miR-23b-3p
GO:0005634	nucleus	cellular component	57223	SMEK2	hsa-miR-23b-3p
GO:0005634	nucleus	cellular component	57532	NUFIP2	hsa-miR-23b-3p
GO:0005634	nucleus	cellular component	57616	TSHZ3	hsa-miR-23b-3p
GO:0005634	nucleus	cellular component	57621	ZBTB2	hsa-miR-23b-3p
GO:0005634	nucleus	cellular component	58487	CREBZF	hsa-miR-23b-3p
GO:0005634	nucleus	cellular component	58517	RBM25	hsa-miR-23b-3p
GO:0005634	nucleus	cellular component	5887	RAD23B	hsa-miR-23b-3p
GO:0005634	nucleus	cellular component	6304	SATB1	hsa-miR-23b-3p
GO:0005634	nucleus	cellular component	6446	SGK1	hsa-miR-23b-3p
GO:0005634	nucleus	cellular component	64895	PAPOLG	hsa-miR-23b-3p
GO:0005634	nucleus	cellular component	65056	GPBP1	hsa-miR-23b-3p
GO:0005634	nucleus	cellular component	6777	STAT5B	hsa-miR-23b-3p
GO:0005634	nucleus	cellular component	6789	STK4	hsa-miR-23b-3p
GO:0005634	nucleus	cellular component	6935	ZEB1	hsa-miR-23b-3p
GO:0005634	nucleus	cellular component	7050	TGIF1	hsa-miR-23b-3p
GO:0005634	nucleus	cellular component	7080	NKX2-1	hsa-miR-23b-3p
GO:0005634	nucleus	cellular component	7111	TMOD1	hsa-miR-23b-3p
GO:0005634	nucleus	cellular component	7112	TMPO	hsa-miR-23b-3p
GO:0005634	nucleus	cellular component	7128	TNFAIP3	hsa-miR-23b-3p
GO:0005634	nucleus	cellular component	7150	TOP1	hsa-miR-23b-3p
GO:0005634	nucleus	cellular component	7296	TXNRD1	hsa-miR-23b-3p
GO:0005634	nucleus	cellular component	7403	KDM6A	hsa-miR-23b-3p
GO:0005634	nucleus	cellular component	7545	ZIC1	hsa-miR-23b-3p
GO:0005634	nucleus	cellular component	79027	ZNF655	hsa-miR-23b-3p
GO:0005634	nucleus	cellular component	79893	GGNBP2	hsa-miR-23b-3p
GO:0005634	nucleus	cellular component	80108	ZFP2	hsa-miR-23b-3p
GO:0005634	nucleus	cellular component	80155	NAA15	hsa-miR-23b-3p
GO:0005634	nucleus	cellular component	80177	MYCT1	hsa-miR-23b-3p
GO:0005634	nucleus	cellular component	80204	FBXO11	hsa-miR-23b-3p
GO:0005634	nucleus	cellular component	80351	TNKS2	hsa-miR-23b-3p
GO:0005634	nucleus	cellular component	81609	SNX27	hsa-miR-23b-3p
GO:0005634	nucleus	cellular component	8396	PIP4K2B	hsa-miR-23b-3p
GO:0005634	nucleus	cellular component	840	CASP7	hsa-miR-23b-3p
GO:0005634	nucleus	cellular component	8452	CUL3	hsa-miR-23b-3p
GO:0005634	nucleus	cellular component	84676	TRIM63	hsa-miR-23b-3p
GO:0005634	nucleus	cellular component	8648	NCOA1	hsa-miR-23b-3p
GO:0005634	nucleus	cellular component	8854	ALDH1A2	hsa-miR-23b-3p
GO:0005634	nucleus	cellular component	8888	MCM3AP	hsa-miR-23b-3p
GO:0005634	nucleus	cellular component	89884	LHX4	hsa-miR-23b-3p
GO:0005634	nucleus	cellular component	900	CCNG1	hsa-miR-23b-3p
GO:0005634	nucleus	cellular component	9044	BTAF1	hsa-miR-23b-3p
GO:0005634	nucleus	cellular component	905	CCNT2	hsa-miR-23b-3p
GO:0005634	nucleus	cellular component	93986	FOXP2	hsa-miR-23b-3p
GO:0005634	nucleus	cellular component	9444	QKI	hsa-miR-23b-3p
GO:0005634	nucleus	cellular component	9682	KDM4A	hsa-miR-23b-3p
GO:0005634	nucleus	cellular component	9760	TOX	hsa-miR-23b-3p
GO:0005634	nucleus	cellular component	9857	CEP350	hsa-miR-23b-3p
GO:0005634	nucleus	cellular component	9874	TLK1	hsa-miR-23b-3p
GO:0005634	nucleus	cellular component	9891	NUAK1	hsa-miR-23b-3p
GO:0003700	sequence-specific DNA binding transcription factor activity	molecular function	10472	ZBTB18	hsa-miR-23b-3p
GO:0003700	sequence-specific DNA binding transcription factor activity	molecular function	10664	CTCF	hsa-miR-23b-3p
GO:0003700	sequence-specific DNA binding transcription factor activity	molecular function	127343	DMBX1	hsa-miR-23b-3p
GO:0003700	sequence-specific DNA binding transcription factor activity	molecular function	1745	DLX1	hsa-miR-23b-3p
GO:0003700	sequence-specific DNA binding transcription factor activity	molecular function	1998	ELF2	hsa-miR-23b-3p
GO:0003700	sequence-specific DNA binding transcription factor activity	molecular function	2001	ELF5	hsa-miR-23b-3p
GO:0003700	sequence-specific DNA binding transcription factor activity	molecular function	2034	EPAS1	hsa-miR-23b-3p
GO:0003700	sequence-specific DNA binding transcription factor activity	molecular function	23314	SATB2	hsa-miR-23b-3p
GO:0003700	sequence-specific DNA binding transcription factor activity	molecular function	3148	HMGB2	hsa-miR-23b-3p
GO:0003700	sequence-specific DNA binding transcription factor activity	molecular function	3174	HNF4G	hsa-miR-23b-3p
GO:0003700	sequence-specific DNA binding transcription factor activity	molecular function	3214	HOXB4	hsa-miR-23b-3p
GO:0003700	sequence-specific DNA binding transcription factor activity	molecular function	3236	HOXD10	hsa-miR-23b-3p
GO:0003700	sequence-specific DNA binding transcription factor activity	molecular function	3660	IRF2	hsa-miR-23b-3p
GO:0003700	sequence-specific DNA binding transcription factor activity	molecular function	4094	MAF	hsa-miR-23b-3p
GO:0003700	sequence-specific DNA binding transcription factor activity	molecular function	4205	MEF2A	hsa-miR-23b-3p
GO:0003700	sequence-specific DNA binding transcription factor activity	molecular function	4208	MEF2C	hsa-miR-23b-3p
GO:0003700	sequence-specific DNA binding transcription factor activity	molecular function	4212	MEIS2	hsa-miR-23b-3p
GO:0003700	sequence-specific DNA binding transcription factor activity	molecular function	4520	MTF1	hsa-miR-23b-3p
GO:0003700	sequence-specific DNA binding transcription factor activity	molecular function	51274	KLF3	hsa-miR-23b-3p
GO:0003700	sequence-specific DNA binding transcription factor activity	molecular function	5316	PKNOX1	hsa-miR-23b-3p
GO:0003700	sequence-specific DNA binding transcription factor activity	molecular function	5451	POU2F1	hsa-miR-23b-3p
GO:0003700	sequence-specific DNA binding transcription factor activity	molecular function	57616	TSHZ3	hsa-miR-23b-3p
GO:0003700	sequence-specific DNA binding transcription factor activity	molecular function	58487	CREBZF	hsa-miR-23b-3p
GO:0003700	sequence-specific DNA binding transcription factor activity	molecular function	6304	SATB1	hsa-miR-23b-3p
GO:0003700	sequence-specific DNA binding transcription factor activity	molecular function	65056	GPBP1	hsa-miR-23b-3p
GO:0003700	sequence-specific DNA binding transcription factor activity	molecular function	6777	STAT5B	hsa-miR-23b-3p
GO:0003700	sequence-specific DNA binding transcription factor activity	molecular function	6935	ZEB1	hsa-miR-23b-3p
GO:0003700	sequence-specific DNA binding transcription factor activity	molecular function	7050	TGIF1	hsa-miR-23b-3p
GO:0003700	sequence-specific DNA binding transcription factor activity	molecular function	7080	NKX2-1	hsa-miR-23b-3p
GO:0003700	sequence-specific DNA binding transcription factor activity	molecular function	7545	ZIC1	hsa-miR-23b-3p
GO:0003700	sequence-specific DNA binding transcription factor activity	molecular function	89884	LHX4	hsa-miR-23b-3p
GO:0003700	sequence-specific DNA binding transcription factor activity	molecular function	9044	BTAF1	hsa-miR-23b-3p
GO:0003700	sequence-specific DNA binding transcription factor activity	molecular function	93986	FOXP2	hsa-miR-23b-3p
GO:0005515	protein binding	molecular function	100101267	POM121C	hsa-miR-23b-3p
GO:0005515	protein binding	molecular function	10105	PPIF	hsa-miR-23b-3p
GO:0005515	protein binding	molecular function	10203	CALCRL	hsa-miR-23b-3p
GO:0005515	protein binding	molecular function	10253	SPRY2	hsa-miR-23b-3p
GO:0005515	protein binding	molecular function	10614	HEXIM1	hsa-miR-23b-3p
GO:0005515	protein binding	molecular function	10664	CTCF	hsa-miR-23b-3p
GO:0005515	protein binding	molecular function	10762	NUP50	hsa-miR-23b-3p
GO:0005515	protein binding	molecular function	10783	NEK6	hsa-miR-23b-3p
GO:0005515	protein binding	molecular function	10891	PPARGC1A	hsa-miR-23b-3p
GO:0005515	protein binding	molecular function	10904	BLCAP	hsa-miR-23b-3p
GO:0005515	protein binding	molecular function	1147	CHUK	hsa-miR-23b-3p
GO:0005515	protein binding	molecular function	1182	CLCN3	hsa-miR-23b-3p
GO:0005515	protein binding	molecular function	132864	CPEB2	hsa-miR-23b-3p
GO:0005515	protein binding	molecular function	138151	NACC2	hsa-miR-23b-3p
GO:0005515	protein binding	molecular function	150	ADRA2A	hsa-miR-23b-3p
GO:0005515	protein binding	molecular function	1740	DLG2	hsa-miR-23b-3p
GO:0005515	protein binding	molecular function	1795	DOCK3	hsa-miR-23b-3p
GO:0005515	protein binding	molecular function	1902	LPAR1	hsa-miR-23b-3p
GO:0005515	protein binding	molecular function	1998	ELF2	hsa-miR-23b-3p
GO:0005515	protein binding	molecular function	2034	EPAS1	hsa-miR-23b-3p
GO:0005515	protein binding	molecular function	2060	EPS15	hsa-miR-23b-3p
GO:0005515	protein binding	molecular function	2066	ERBB4	hsa-miR-23b-3p
GO:0005515	protein binding	molecular function	2185	PTK2B	hsa-miR-23b-3p
GO:0005515	protein binding	molecular function	22800	RRAS2	hsa-miR-23b-3p
GO:0005515	protein binding	molecular function	22829	NLGN4Y	hsa-miR-23b-3p
GO:0005515	protein binding	molecular function	22841	RAB11FIP2	hsa-miR-23b-3p
GO:0005515	protein binding	molecular function	22919	MAPRE1	hsa-miR-23b-3p
GO:0005515	protein binding	molecular function	23012	STK38L	hsa-miR-23b-3p
GO:0005515	protein binding	molecular function	23054	NCOA6	hsa-miR-23b-3p
GO:0005515	protein binding	molecular function	23067	SETD1B	hsa-miR-23b-3p
GO:0005515	protein binding	molecular function	23090	ZNF423	hsa-miR-23b-3p
GO:0005515	protein binding	molecular function	23168	RTF1	hsa-miR-23b-3p
GO:0005515	protein binding	molecular function	23200	ATP11B	hsa-miR-23b-3p
GO:0005515	protein binding	molecular function	23271	CAMSAP2	hsa-miR-23b-3p
GO:0005515	protein binding	molecular function	23314	SATB2	hsa-miR-23b-3p
GO:0005515	protein binding	molecular function	2332	FMR1	hsa-miR-23b-3p
GO:0005515	protein binding	molecular function	23558	WBP2	hsa-miR-23b-3p
GO:0005515	protein binding	molecular function	23673	STX12	hsa-miR-23b-3p
GO:0005515	protein binding	molecular function	246175	CNOT6L	hsa-miR-23b-3p
GO:0005515	protein binding	molecular function	253738	EBF3	hsa-miR-23b-3p
GO:0005515	protein binding	molecular function	257397	TAB3	hsa-miR-23b-3p
GO:0005515	protein binding	molecular function	25842	ASF1A	hsa-miR-23b-3p
GO:0005515	protein binding	molecular function	2596	GAP43	hsa-miR-23b-3p
GO:0005515	protein binding	molecular function	2697	GJA1	hsa-miR-23b-3p
GO:0005515	protein binding	molecular function	27324	TOX3	hsa-miR-23b-3p
GO:0005515	protein binding	molecular function	3148	HMGB2	hsa-miR-23b-3p
GO:0005515	protein binding	molecular function	317	APAF1	hsa-miR-23b-3p
GO:0005515	protein binding	molecular function	3192	HNRNPU	hsa-miR-23b-3p
GO:0005515	protein binding	molecular function	3236	HOXD10	hsa-miR-23b-3p
GO:0005515	protein binding	molecular function	355	FAS	hsa-miR-23b-3p
GO:0005515	protein binding	molecular function	3570	IL6R	hsa-miR-23b-3p
GO:0005515	protein binding	molecular function	3660	IRF2	hsa-miR-23b-3p
GO:0005515	protein binding	molecular function	3777	KCNK3	hsa-miR-23b-3p
GO:0005515	protein binding	molecular function	3836	KPNA1	hsa-miR-23b-3p
GO:0005515	protein binding	molecular function	3840	KPNA4	hsa-miR-23b-3p
GO:0005515	protein binding	molecular function	3843	IPO5	hsa-miR-23b-3p
GO:0005515	protein binding	molecular function	387893	SETD8	hsa-miR-23b-3p
GO:0005515	protein binding	molecular function	3916	LAMP1	hsa-miR-23b-3p
GO:0005515	protein binding	molecular function	3930	LBR	hsa-miR-23b-3p
GO:0005515	protein binding	molecular function	4026	LPP	hsa-miR-23b-3p
GO:0005515	protein binding	molecular function	4041	LRP5	hsa-miR-23b-3p
GO:0005515	protein binding	molecular function	4094	MAF	hsa-miR-23b-3p
GO:0005515	protein binding	molecular function	4205	MEF2A	hsa-miR-23b-3p
GO:0005515	protein binding	molecular function	4208	MEF2C	hsa-miR-23b-3p
GO:0005515	protein binding	molecular function	4212	MEIS2	hsa-miR-23b-3p
GO:0005515	protein binding	molecular function	4214	MAP3K1	hsa-miR-23b-3p
GO:0005515	protein binding	molecular function	4233	MET	hsa-miR-23b-3p
GO:0005515	protein binding	molecular function	4520	MTF1	hsa-miR-23b-3p
GO:0005515	protein binding	molecular function	4659	PPP1R12A	hsa-miR-23b-3p
GO:0005515	protein binding	molecular function	4747	NEFL	hsa-miR-23b-3p
GO:0005515	protein binding	molecular function	5083	PAX9	hsa-miR-23b-3p
GO:0005515	protein binding	molecular function	51719	CAB39	hsa-miR-23b-3p
GO:0005515	protein binding	molecular function	5316	PKNOX1	hsa-miR-23b-3p
GO:0005515	protein binding	molecular function	5328	PLAU	hsa-miR-23b-3p
GO:0005515	protein binding	molecular function	54014	BRWD1	hsa-miR-23b-3p
GO:0005515	protein binding	molecular function	5451	POU2F1	hsa-miR-23b-3p
GO:0005515	protein binding	molecular function	54602	NDFIP2	hsa-miR-23b-3p
GO:0005515	protein binding	molecular function	54874	FNBP1L	hsa-miR-23b-3p
GO:0005515	protein binding	molecular function	54882	ANKHD1	hsa-miR-23b-3p
GO:0005515	protein binding	molecular function	5500	PPP1CB	hsa-miR-23b-3p
GO:0005515	protein binding	molecular function	55193	PBRM1	hsa-miR-23b-3p
GO:0005515	protein binding	molecular function	5529	PPP2R5E	hsa-miR-23b-3p
GO:0005515	protein binding	molecular function	55626	AMBRA1	hsa-miR-23b-3p
GO:0005515	protein binding	molecular function	56998	CTNNBIP1	hsa-miR-23b-3p
GO:0005515	protein binding	molecular function	5734	PTGER4	hsa-miR-23b-3p
GO:0005515	protein binding	molecular function	57502	NLGN4X	hsa-miR-23b-3p
GO:0005515	protein binding	molecular function	57532	NUFIP2	hsa-miR-23b-3p
GO:0005515	protein binding	molecular function	57616	TSHZ3	hsa-miR-23b-3p
GO:0005515	protein binding	molecular function	57718	PPP4R4	hsa-miR-23b-3p
GO:0005515	protein binding	molecular function	58487	CREBZF	hsa-miR-23b-3p
GO:0005515	protein binding	molecular function	58517	RBM25	hsa-miR-23b-3p
GO:0005515	protein binding	molecular function	5887	RAD23B	hsa-miR-23b-3p
GO:0005515	protein binding	molecular function	5954	RCN1	hsa-miR-23b-3p
GO:0005515	protein binding	molecular function	6092	ROBO2	hsa-miR-23b-3p
GO:0005515	protein binding	molecular function	6304	SATB1	hsa-miR-23b-3p
GO:0005515	protein binding	molecular function	6446	SGK1	hsa-miR-23b-3p
GO:0005515	protein binding	molecular function	64786	TBC1D15	hsa-miR-23b-3p
GO:0005515	protein binding	molecular function	6505	SLC1A1	hsa-miR-23b-3p
GO:0005515	protein binding	molecular function	65055	REEP1	hsa-miR-23b-3p
GO:0005515	protein binding	molecular function	65056	GPBP1	hsa-miR-23b-3p
GO:0005515	protein binding	molecular function	65125	WNK1	hsa-miR-23b-3p
GO:0005515	protein binding	molecular function	6631	SNRPC	hsa-miR-23b-3p
GO:0005515	protein binding	molecular function	6777	STAT5B	hsa-miR-23b-3p
GO:0005515	protein binding	molecular function	6789	STK4	hsa-miR-23b-3p
GO:0005515	protein binding	molecular function	6935	ZEB1	hsa-miR-23b-3p
GO:0005515	protein binding	molecular function	7048	TGFBR2	hsa-miR-23b-3p
GO:0005515	protein binding	molecular function	7050	TGIF1	hsa-miR-23b-3p
GO:0005515	protein binding	molecular function	7080	NKX2-1	hsa-miR-23b-3p
GO:0005515	protein binding	molecular function	7112	TMPO	hsa-miR-23b-3p
GO:0005515	protein binding	molecular function	7128	TNFAIP3	hsa-miR-23b-3p
GO:0005515	protein binding	molecular function	7150	TOP1	hsa-miR-23b-3p
GO:0005515	protein binding	molecular function	7321	UBE2D1	hsa-miR-23b-3p
GO:0005515	protein binding	molecular function	7323	UBE2D3	hsa-miR-23b-3p
GO:0005515	protein binding	molecular function	7532	YWHAG	hsa-miR-23b-3p
GO:0005515	protein binding	molecular function	7545	ZIC1	hsa-miR-23b-3p
GO:0005515	protein binding	molecular function	760	CA2	hsa-miR-23b-3p
GO:0005515	protein binding	molecular function	7855	FZD5	hsa-miR-23b-3p
GO:0005515	protein binding	molecular function	79027	ZNF655	hsa-miR-23b-3p
GO:0005515	protein binding	molecular function	79866	BORA	hsa-miR-23b-3p
GO:0005515	protein binding	molecular function	79893	GGNBP2	hsa-miR-23b-3p
GO:0005515	protein binding	molecular function	80155	NAA15	hsa-miR-23b-3p
GO:0005515	protein binding	molecular function	80204	FBXO11	hsa-miR-23b-3p
GO:0005515	protein binding	molecular function	80254	CEP63	hsa-miR-23b-3p
GO:0005515	protein binding	molecular function	80351	TNKS2	hsa-miR-23b-3p
GO:0005515	protein binding	molecular function	81609	SNX27	hsa-miR-23b-3p
GO:0005515	protein binding	molecular function	81788	NUAK2	hsa-miR-23b-3p
GO:0005515	protein binding	molecular function	8396	PIP4K2B	hsa-miR-23b-3p
GO:0005515	protein binding	molecular function	840	CASP7	hsa-miR-23b-3p
GO:0005515	protein binding	molecular function	8452	CUL3	hsa-miR-23b-3p
GO:0005515	protein binding	molecular function	8455	ATRN	hsa-miR-23b-3p
GO:0005515	protein binding	molecular function	84676	TRIM63	hsa-miR-23b-3p
GO:0005515	protein binding	molecular function	8502	PKP4	hsa-miR-23b-3p
GO:0005515	protein binding	molecular function	8648	NCOA1	hsa-miR-23b-3p
GO:0005515	protein binding	molecular function	8671	SLC4A4	hsa-miR-23b-3p
GO:0005515	protein binding	molecular function	8728	ADAM19	hsa-miR-23b-3p
GO:0005515	protein binding	molecular function	885	CCK	hsa-miR-23b-3p
GO:0005515	protein binding	molecular function	8867	SYNJ1	hsa-miR-23b-3p
GO:0005515	protein binding	molecular function	900	CCNG1	hsa-miR-23b-3p
GO:0005515	protein binding	molecular function	9218	VAPA	hsa-miR-23b-3p
GO:0005515	protein binding	molecular function	92369	SPSB4	hsa-miR-23b-3p
GO:0005515	protein binding	molecular function	9306	SOCS6	hsa-miR-23b-3p
GO:0005515	protein binding	molecular function	93986	FOXP2	hsa-miR-23b-3p
GO:0005515	protein binding	molecular function	9444	QKI	hsa-miR-23b-3p
GO:0005515	protein binding	molecular function	9448	MAP4K4	hsa-miR-23b-3p
GO:0005515	protein binding	molecular function	9590	AKAP12	hsa-miR-23b-3p
GO:0005515	protein binding	molecular function	9682	KDM4A	hsa-miR-23b-3p
GO:0005515	protein binding	molecular function	9788	MTSS1	hsa-miR-23b-3p
GO:0005515	protein binding	molecular function	9891	NUAK1	hsa-miR-23b-3p
GO:0005515	protein binding	molecular function	9901	SRGAP3	hsa-miR-23b-3p
GO:0071498	cellular response to fluid shear stress	biological process	3037	HAS2	hsa-miR-23b-3p
GO:0071498	cellular response to fluid shear stress	biological process	4205	MEF2A	hsa-miR-23b-3p
GO:0071498	cellular response to fluid shear stress	biological process	4208	MEF2C	hsa-miR-23b-3p
GO:0071498	cellular response to fluid shear stress	biological process	9788	MTSS1	hsa-miR-23b-3p
GO:0072102	glomerulus morphogenesis	biological process	4205	MEF2A	hsa-miR-23b-3p
GO:0072102	glomerulus morphogenesis	biological process	4208	MEF2C	hsa-miR-23b-3p
GO:0072102	glomerulus morphogenesis	biological process	9788	MTSS1	hsa-miR-23b-3p
GO:2001013	epithelial cell proliferation involved in renal tubule morphogenesis	biological process	4205	MEF2A	hsa-miR-23b-3p
GO:2001013	epithelial cell proliferation involved in renal tubule morphogenesis	biological process	4208	MEF2C	hsa-miR-23b-3p
GO:2001013	epithelial cell proliferation involved in renal tubule morphogenesis	biological process	9788	MTSS1	hsa-miR-23b-3p
GO:0072160	nephron tubule epithelial cell differentiation	biological process	4205	MEF2A	hsa-miR-23b-3p
GO:0072160	nephron tubule epithelial cell differentiation	biological process	4208	MEF2C	hsa-miR-23b-3p
GO:0072160	nephron tubule epithelial cell differentiation	biological process	9788	MTSS1	hsa-miR-23b-3p
GO:0048311	mitochondrion distribution	biological process	4205	MEF2A	hsa-miR-23b-3p
GO:0048311	mitochondrion distribution	biological process	4208	MEF2C	hsa-miR-23b-3p
GO:0048311	mitochondrion distribution	biological process	4534	MTM1	hsa-miR-23b-3p
GO:0004672	protein kinase activity	molecular function	10221	TRIB1	hsa-miR-23b-3p
GO:0004672	protein kinase activity	molecular function	10783	NEK6	hsa-miR-23b-3p
GO:0004672	protein kinase activity	molecular function	1147	CHUK	hsa-miR-23b-3p
GO:0004672	protein kinase activity	molecular function	140609	NEK7	hsa-miR-23b-3p
GO:0004672	protein kinase activity	molecular function	1456	CSNK1G3	hsa-miR-23b-3p
GO:0004672	protein kinase activity	molecular function	2185	PTK2B	hsa-miR-23b-3p
GO:0004672	protein kinase activity	molecular function	23012	STK38L	hsa-miR-23b-3p
GO:0004672	protein kinase activity	molecular function	4214	MAP3K1	hsa-miR-23b-3p
GO:0004672	protein kinase activity	molecular function	4233	MET	hsa-miR-23b-3p
GO:0004672	protein kinase activity	molecular function	6446	SGK1	hsa-miR-23b-3p
GO:0004672	protein kinase activity	molecular function	65125	WNK1	hsa-miR-23b-3p
GO:0004672	protein kinase activity	molecular function	91461	PKDCC	hsa-miR-23b-3p
GO:0004672	protein kinase activity	molecular function	9448	MAP4K4	hsa-miR-23b-3p
GO:0045893	positive regulation of transcription, DNA-dependent	biological process	10664	CTCF	hsa-miR-23b-3p
GO:0045893	positive regulation of transcription, DNA-dependent	biological process	10891	PPARGC1A	hsa-miR-23b-3p
GO:0045893	positive regulation of transcription, DNA-dependent	biological process	1998	ELF2	hsa-miR-23b-3p
GO:0045893	positive regulation of transcription, DNA-dependent	biological process	2066	ERBB4	hsa-miR-23b-3p
GO:0045893	positive regulation of transcription, DNA-dependent	biological process	23054	NCOA6	hsa-miR-23b-3p
GO:0045893	positive regulation of transcription, DNA-dependent	biological process	23090	ZNF423	hsa-miR-23b-3p
GO:0045893	positive regulation of transcription, DNA-dependent	biological process	23300	ATMIN	hsa-miR-23b-3p
GO:0045893	positive regulation of transcription, DNA-dependent	biological process	253738	EBF3	hsa-miR-23b-3p
GO:0045893	positive regulation of transcription, DNA-dependent	biological process	27324	TOX3	hsa-miR-23b-3p
GO:0045893	positive regulation of transcription, DNA-dependent	biological process	3148	HMGB2	hsa-miR-23b-3p
GO:0045893	positive regulation of transcription, DNA-dependent	biological process	3174	HNF4G	hsa-miR-23b-3p
GO:0045893	positive regulation of transcription, DNA-dependent	biological process	4041	LRP5	hsa-miR-23b-3p
GO:0045893	positive regulation of transcription, DNA-dependent	biological process	4208	MEF2C	hsa-miR-23b-3p
GO:0045893	positive regulation of transcription, DNA-dependent	biological process	4520	MTF1	hsa-miR-23b-3p
GO:0045893	positive regulation of transcription, DNA-dependent	biological process	51379	CRLF3	hsa-miR-23b-3p
GO:0045893	positive regulation of transcription, DNA-dependent	biological process	65056	GPBP1	hsa-miR-23b-3p
GO:0045893	positive regulation of transcription, DNA-dependent	biological process	7080	NKX2-1	hsa-miR-23b-3p
GO:0045893	positive regulation of transcription, DNA-dependent	biological process	7545	ZIC1	hsa-miR-23b-3p
GO:0045893	positive regulation of transcription, DNA-dependent	biological process	80155	NAA15	hsa-miR-23b-3p
GO:0045893	positive regulation of transcription, DNA-dependent	biological process	8648	NCOA1	hsa-miR-23b-3p
GO:0016055	Wnt receptor signaling pathway	biological process	1456	CSNK1G3	hsa-miR-23b-3p
GO:0016055	Wnt receptor signaling pathway	biological process	23168	RTF1	hsa-miR-23b-3p
GO:0016055	Wnt receptor signaling pathway	biological process	4041	LRP5	hsa-miR-23b-3p
GO:0016055	Wnt receptor signaling pathway	biological process	56998	CTNNBIP1	hsa-miR-23b-3p
GO:0016055	Wnt receptor signaling pathway	biological process	7855	FZD5	hsa-miR-23b-3p
GO:0016055	Wnt receptor signaling pathway	biological process	80351	TNKS2	hsa-miR-23b-3p
GO:0016055	Wnt receptor signaling pathway	biological process	8452	CUL3	hsa-miR-23b-3p
GO:0000122	negative regulation of transcription from RNA polymerase II promoter	biological process	10472	ZBTB18	hsa-miR-23b-3p
GO:0000122	negative regulation of transcription from RNA polymerase II promoter	biological process	10614	HEXIM1	hsa-miR-23b-3p
GO:0000122	negative regulation of transcription from RNA polymerase II promoter	biological process	127343	DMBX1	hsa-miR-23b-3p
GO:0000122	negative regulation of transcription from RNA polymerase II promoter	biological process	1745	DLX1	hsa-miR-23b-3p
GO:0000122	negative regulation of transcription from RNA polymerase II promoter	biological process	23168	RTF1	hsa-miR-23b-3p
GO:0000122	negative regulation of transcription from RNA polymerase II promoter	biological process	23314	SATB2	hsa-miR-23b-3p
GO:0000122	negative regulation of transcription from RNA polymerase II promoter	biological process	3214	HOXB4	hsa-miR-23b-3p
GO:0000122	negative regulation of transcription from RNA polymerase II promoter	biological process	3660	IRF2	hsa-miR-23b-3p
GO:0000122	negative regulation of transcription from RNA polymerase II promoter	biological process	387893	SETD8	hsa-miR-23b-3p
GO:0000122	negative regulation of transcription from RNA polymerase II promoter	biological process	4094	MAF	hsa-miR-23b-3p
GO:0000122	negative regulation of transcription from RNA polymerase II promoter	biological process	4205	MEF2A	hsa-miR-23b-3p
GO:0000122	negative regulation of transcription from RNA polymerase II promoter	biological process	4208	MEF2C	hsa-miR-23b-3p
GO:0000122	negative regulation of transcription from RNA polymerase II promoter	biological process	4212	MEIS2	hsa-miR-23b-3p
GO:0000122	negative regulation of transcription from RNA polymerase II promoter	biological process	5458	POU4F2	hsa-miR-23b-3p
GO:0000122	negative regulation of transcription from RNA polymerase II promoter	biological process	5569	PKIA	hsa-miR-23b-3p
GO:0000122	negative regulation of transcription from RNA polymerase II promoter	biological process	56998	CTNNBIP1	hsa-miR-23b-3p
GO:0000122	negative regulation of transcription from RNA polymerase II promoter	biological process	6304	SATB1	hsa-miR-23b-3p
GO:0000122	negative regulation of transcription from RNA polymerase II promoter	biological process	6935	ZEB1	hsa-miR-23b-3p
GO:0000122	negative regulation of transcription from RNA polymerase II promoter	biological process	7050	TGIF1	hsa-miR-23b-3p
GO:0000122	negative regulation of transcription from RNA polymerase II promoter	biological process	7080	NKX2-1	hsa-miR-23b-3p
GO:0000122	negative regulation of transcription from RNA polymerase II promoter	biological process	7321	UBE2D1	hsa-miR-23b-3p
GO:0000122	negative regulation of transcription from RNA polymerase II promoter	biological process	7323	UBE2D3	hsa-miR-23b-3p
GO:0007243	intracellular protein kinase cascade	biological process	23012	STK38L	hsa-miR-23b-3p
GO:0007243	intracellular protein kinase cascade	biological process	65125	WNK1	hsa-miR-23b-3p
GO:0007243	intracellular protein kinase cascade	biological process	6789	STK4	hsa-miR-23b-3p
GO:0007243	intracellular protein kinase cascade	biological process	9448	MAP4K4	hsa-miR-23b-3p
GO:0030374	ligand-dependent nuclear receptor transcription coactivator activity	molecular function	10891	PPARGC1A	hsa-miR-23b-3p
GO:0030374	ligand-dependent nuclear receptor transcription coactivator activity	molecular function	23054	NCOA6	hsa-miR-23b-3p
GO:0030374	ligand-dependent nuclear receptor transcription coactivator activity	molecular function	8648	NCOA1	hsa-miR-23b-3p
GO:0048704	embryonic skeletal system morphogenesis	biological process	23314	SATB2	hsa-miR-23b-3p
GO:0048704	embryonic skeletal system morphogenesis	biological process	3214	HOXB4	hsa-miR-23b-3p
GO:0048704	embryonic skeletal system morphogenesis	biological process	3236	HOXD10	hsa-miR-23b-3p
GO:0048704	embryonic skeletal system morphogenesis	biological process	4208	MEF2C	hsa-miR-23b-3p
GO:0048704	embryonic skeletal system morphogenesis	biological process	6935	ZEB1	hsa-miR-23b-3p
GO:0009954	proximal/distal pattern formation	biological process	1745	DLX1	hsa-miR-23b-3p
GO:0009954	proximal/distal pattern formation	biological process	3236	HOXD10	hsa-miR-23b-3p
GO:0009954	proximal/distal pattern formation	biological process	8854	ALDH1A2	hsa-miR-23b-3p
GO:0030279	negative regulation of ossification	biological process	2185	PTK2B	hsa-miR-23b-3p
GO:0030279	negative regulation of ossification	biological process	4208	MEF2C	hsa-miR-23b-3p
GO:0045944	positive regulation of transcription from RNA polymerase II promoter	biological process	10891	PPARGC1A	hsa-miR-23b-3p
GO:0045944	positive regulation of transcription from RNA polymerase II promoter	biological process	2034	EPAS1	hsa-miR-23b-3p
GO:0045944	positive regulation of transcription from RNA polymerase II promoter	biological process	23036	ZNF292	hsa-miR-23b-3p
GO:0045944	positive regulation of transcription from RNA polymerase II promoter	biological process	23054	NCOA6	hsa-miR-23b-3p
GO:0045944	positive regulation of transcription from RNA polymerase II promoter	biological process	23168	RTF1	hsa-miR-23b-3p
GO:0045944	positive regulation of transcription from RNA polymerase II promoter	biological process	23314	SATB2	hsa-miR-23b-3p
GO:0045944	positive regulation of transcription from RNA polymerase II promoter	biological process	3148	HMGB2	hsa-miR-23b-3p
GO:0045944	positive regulation of transcription from RNA polymerase II promoter	biological process	3214	HOXB4	hsa-miR-23b-3p
GO:0045944	positive regulation of transcription from RNA polymerase II promoter	biological process	3236	HOXD10	hsa-miR-23b-3p
GO:0045944	positive regulation of transcription from RNA polymerase II promoter	biological process	3589	IL11	hsa-miR-23b-3p
GO:0045944	positive regulation of transcription from RNA polymerase II promoter	biological process	4041	LRP5	hsa-miR-23b-3p
GO:0045944	positive regulation of transcription from RNA polymerase II promoter	biological process	4094	MAF	hsa-miR-23b-3p
GO:0045944	positive regulation of transcription from RNA polymerase II promoter	biological process	4205	MEF2A	hsa-miR-23b-3p
GO:0045944	positive regulation of transcription from RNA polymerase II promoter	biological process	4208	MEF2C	hsa-miR-23b-3p
GO:0045944	positive regulation of transcription from RNA polymerase II promoter	biological process	4212	MEIS2	hsa-miR-23b-3p
GO:0045944	positive regulation of transcription from RNA polymerase II promoter	biological process	4233	MET	hsa-miR-23b-3p
GO:0045944	positive regulation of transcription from RNA polymerase II promoter	biological process	4520	MTF1	hsa-miR-23b-3p
GO:0045944	positive regulation of transcription from RNA polymerase II promoter	biological process	4659	PPP1R12A	hsa-miR-23b-3p
GO:0045944	positive regulation of transcription from RNA polymerase II promoter	biological process	5083	PAX9	hsa-miR-23b-3p
GO:0045944	positive regulation of transcription from RNA polymerase II promoter	biological process	51379	CRLF3	hsa-miR-23b-3p
GO:0045944	positive regulation of transcription from RNA polymerase II promoter	biological process	5316	PKNOX1	hsa-miR-23b-3p
GO:0045944	positive regulation of transcription from RNA polymerase II promoter	biological process	5451	POU2F1	hsa-miR-23b-3p
GO:0045944	positive regulation of transcription from RNA polymerase II promoter	biological process	5458	POU4F2	hsa-miR-23b-3p
GO:0045944	positive regulation of transcription from RNA polymerase II promoter	biological process	6777	STAT5B	hsa-miR-23b-3p
GO:0045944	positive regulation of transcription from RNA polymerase II promoter	biological process	6935	ZEB1	hsa-miR-23b-3p
GO:0045944	positive regulation of transcription from RNA polymerase II promoter	biological process	7080	NKX2-1	hsa-miR-23b-3p
GO:0045944	positive regulation of transcription from RNA polymerase II promoter	biological process	7855	FZD5	hsa-miR-23b-3p
GO:0045944	positive regulation of transcription from RNA polymerase II promoter	biological process	8648	NCOA1	hsa-miR-23b-3p
GO:0045944	positive regulation of transcription from RNA polymerase II promoter	biological process	905	CCNT2	hsa-miR-23b-3p
GO:0003682	chromatin binding	molecular function	1745	DLX1	hsa-miR-23b-3p
GO:0003682	chromatin binding	molecular function	23054	NCOA6	hsa-miR-23b-3p
GO:0003682	chromatin binding	molecular function	23314	SATB2	hsa-miR-23b-3p
GO:0003682	chromatin binding	molecular function	25842	ASF1A	hsa-miR-23b-3p
GO:0003682	chromatin binding	molecular function	27324	TOX3	hsa-miR-23b-3p
GO:0003682	chromatin binding	molecular function	3236	HOXD10	hsa-miR-23b-3p
GO:0003682	chromatin binding	molecular function	4205	MEF2A	hsa-miR-23b-3p
GO:0003682	chromatin binding	molecular function	4208	MEF2C	hsa-miR-23b-3p
GO:0003682	chromatin binding	molecular function	5458	POU4F2	hsa-miR-23b-3p
GO:0003682	chromatin binding	molecular function	55193	PBRM1	hsa-miR-23b-3p
GO:0003682	chromatin binding	molecular function	57616	TSHZ3	hsa-miR-23b-3p
GO:0003682	chromatin binding	molecular function	6304	SATB1	hsa-miR-23b-3p
GO:0003682	chromatin binding	molecular function	6935	ZEB1	hsa-miR-23b-3p
GO:0003682	chromatin binding	molecular function	7050	TGIF1	hsa-miR-23b-3p
GO:0003682	chromatin binding	molecular function	7150	TOP1	hsa-miR-23b-3p
GO:0003682	chromatin binding	molecular function	8648	NCOA1	hsa-miR-23b-3p
GO:0003682	chromatin binding	molecular function	93986	FOXP2	hsa-miR-23b-3p
GO:0007507	heart development	biological process	10203	CALCRL	hsa-miR-23b-3p
GO:0007507	heart development	biological process	10614	HEXIM1	hsa-miR-23b-3p
GO:0007507	heart development	biological process	2066	ERBB4	hsa-miR-23b-3p
GO:0007507	heart development	biological process	23054	NCOA6	hsa-miR-23b-3p
GO:0007507	heart development	biological process	2697	GJA1	hsa-miR-23b-3p
GO:0007507	heart development	biological process	4205	MEF2A	hsa-miR-23b-3p
GO:0007507	heart development	biological process	4208	MEF2C	hsa-miR-23b-3p
GO:0007507	heart development	biological process	55193	PBRM1	hsa-miR-23b-3p
GO:0007507	heart development	biological process	7048	TGFBR2	hsa-miR-23b-3p
GO:0007507	heart development	biological process	840	CASP7	hsa-miR-23b-3p
GO:0007507	heart development	biological process	8728	ADAM19	hsa-miR-23b-3p
GO:0043292	contractile fiber	cellular component	2697	GJA1	hsa-miR-23b-3p
GO:0043292	contractile fiber	cellular component	4659	PPP1R12A	hsa-miR-23b-3p
GO:0043292	contractile fiber	cellular component	84676	TRIM63	hsa-miR-23b-3p
GO:0003211	cardiac ventricle formation	biological process	4205	MEF2A	hsa-miR-23b-3p
GO:0003211	cardiac ventricle formation	biological process	4208	MEF2C	hsa-miR-23b-3p
GO:0002634	regulation of germinal center formation	biological process	4205	MEF2A	hsa-miR-23b-3p
GO:0002634	regulation of germinal center formation	biological process	4208	MEF2C	hsa-miR-23b-3p
GO:0002634	regulation of germinal center formation	biological process	7128	TNFAIP3	hsa-miR-23b-3p
GO:0090073	positive regulation of protein homodimerization activity	biological process	4205	MEF2A	hsa-miR-23b-3p
GO:0090073	positive regulation of protein homodimerization activity	biological process	4208	MEF2C	hsa-miR-23b-3p
GO:0006461	protein complex assembly	biological process	10891	PPARGC1A	hsa-miR-23b-3p
GO:0006461	protein complex assembly	biological process	2185	PTK2B	hsa-miR-23b-3p
GO:0006461	protein complex assembly	biological process	355	FAS	hsa-miR-23b-3p
GO:0006461	protein complex assembly	biological process	6450	SH3BGR	hsa-miR-23b-3p
GO:0060045	positive regulation of cardiac muscle cell proliferation	biological process	2066	ERBB4	hsa-miR-23b-3p
GO:0060045	positive regulation of cardiac muscle cell proliferation	biological process	4205	MEF2A	hsa-miR-23b-3p
GO:0060045	positive regulation of cardiac muscle cell proliferation	biological process	4208	MEF2C	hsa-miR-23b-3p
GO:0045669	positive regulation of osteoblast differentiation	biological process	2201	FBN2	hsa-miR-23b-3p
GO:0045669	positive regulation of osteoblast differentiation	biological process	3570	IL6R	hsa-miR-23b-3p
GO:0045669	positive regulation of osteoblast differentiation	biological process	4205	MEF2A	hsa-miR-23b-3p
GO:0045669	positive regulation of osteoblast differentiation	biological process	4208	MEF2C	hsa-miR-23b-3p
GO:0045669	positive regulation of osteoblast differentiation	biological process	51430	SUCO	hsa-miR-23b-3p
GO:0045669	positive regulation of osteoblast differentiation	biological process	56998	CTNNBIP1	hsa-miR-23b-3p
GO:0051028	mRNA transport	biological process	100101267	POM121C	hsa-miR-23b-3p
GO:0051028	mRNA transport	biological process	10762	NUP50	hsa-miR-23b-3p
GO:0051028	mRNA transport	biological process	2332	FMR1	hsa-miR-23b-3p
GO:0051028	mRNA transport	biological process	9444	QKI	hsa-miR-23b-3p
GO:0051028	mRNA transport	biological process	9908	G3BP2	hsa-miR-23b-3p
GO:0006355	regulation of transcription, DNA-dependent	biological process	10664	CTCF	hsa-miR-23b-3p
GO:0006355	regulation of transcription, DNA-dependent	biological process	132660	LIN54	hsa-miR-23b-3p
GO:0006355	regulation of transcription, DNA-dependent	biological process	23067	SETD1B	hsa-miR-23b-3p
GO:0006355	regulation of transcription, DNA-dependent	biological process	23099	ZBTB43	hsa-miR-23b-3p
GO:0006355	regulation of transcription, DNA-dependent	biological process	253738	EBF3	hsa-miR-23b-3p
GO:0006355	regulation of transcription, DNA-dependent	biological process	29068	ZBTB44	hsa-miR-23b-3p
GO:0006355	regulation of transcription, DNA-dependent	biological process	3151	HMGN2	hsa-miR-23b-3p
GO:0006355	regulation of transcription, DNA-dependent	biological process	3214	HOXB4	hsa-miR-23b-3p
GO:0006355	regulation of transcription, DNA-dependent	biological process	3660	IRF2	hsa-miR-23b-3p
GO:0006355	regulation of transcription, DNA-dependent	biological process	389136	VGLL3	hsa-miR-23b-3p
GO:0006355	regulation of transcription, DNA-dependent	biological process	403341	ZBTB34	hsa-miR-23b-3p
GO:0006355	regulation of transcription, DNA-dependent	biological process	4094	MAF	hsa-miR-23b-3p
GO:0006355	regulation of transcription, DNA-dependent	biological process	4205	MEF2A	hsa-miR-23b-3p
GO:0006355	regulation of transcription, DNA-dependent	biological process	4208	MEF2C	hsa-miR-23b-3p
GO:0006355	regulation of transcription, DNA-dependent	biological process	4212	MEIS2	hsa-miR-23b-3p
GO:0006355	regulation of transcription, DNA-dependent	biological process	5083	PAX9	hsa-miR-23b-3p
GO:0006355	regulation of transcription, DNA-dependent	biological process	51274	KLF3	hsa-miR-23b-3p
GO:0006355	regulation of transcription, DNA-dependent	biological process	5316	PKNOX1	hsa-miR-23b-3p
GO:0006355	regulation of transcription, DNA-dependent	biological process	5451	POU2F1	hsa-miR-23b-3p
GO:0006355	regulation of transcription, DNA-dependent	biological process	55193	PBRM1	hsa-miR-23b-3p
GO:0006355	regulation of transcription, DNA-dependent	biological process	55279	ZNF654	hsa-miR-23b-3p
GO:0006355	regulation of transcription, DNA-dependent	biological process	56980	PRDM10	hsa-miR-23b-3p
GO:0006355	regulation of transcription, DNA-dependent	biological process	57621	ZBTB2	hsa-miR-23b-3p
GO:0006355	regulation of transcription, DNA-dependent	biological process	6304	SATB1	hsa-miR-23b-3p
GO:0006355	regulation of transcription, DNA-dependent	biological process	65056	GPBP1	hsa-miR-23b-3p
GO:0006355	regulation of transcription, DNA-dependent	biological process	6777	STAT5B	hsa-miR-23b-3p
GO:0006355	regulation of transcription, DNA-dependent	biological process	7080	NKX2-1	hsa-miR-23b-3p
GO:0006355	regulation of transcription, DNA-dependent	biological process	7112	TMPO	hsa-miR-23b-3p
GO:0006355	regulation of transcription, DNA-dependent	biological process	7545	ZIC1	hsa-miR-23b-3p
GO:0006355	regulation of transcription, DNA-dependent	biological process	79027	ZNF655	hsa-miR-23b-3p
GO:0006355	regulation of transcription, DNA-dependent	biological process	80108	ZFP2	hsa-miR-23b-3p
GO:0006355	regulation of transcription, DNA-dependent	biological process	8648	NCOA1	hsa-miR-23b-3p
GO:0006355	regulation of transcription, DNA-dependent	biological process	905	CCNT2	hsa-miR-23b-3p
GO:0007610	behavior	biological process	7545	ZIC1	hsa-miR-23b-3p
GO:0001527	microfibril	cellular component	2201	FBN2	hsa-miR-23b-3p
GO:0010035	response to inorganic substance	biological process	355	FAS	hsa-miR-23b-3p
GO:0006367	transcription initiation from RNA polymerase II promoter	biological process	10891	PPARGC1A	hsa-miR-23b-3p
GO:0006367	transcription initiation from RNA polymerase II promoter	biological process	23054	NCOA6	hsa-miR-23b-3p
GO:0006367	transcription initiation from RNA polymerase II promoter	biological process	3174	HNF4G	hsa-miR-23b-3p
GO:0006367	transcription initiation from RNA polymerase II promoter	biological process	7050	TGIF1	hsa-miR-23b-3p
GO:0006367	transcription initiation from RNA polymerase II promoter	biological process	7321	UBE2D1	hsa-miR-23b-3p
GO:0006367	transcription initiation from RNA polymerase II promoter	biological process	7323	UBE2D3	hsa-miR-23b-3p
GO:0006367	transcription initiation from RNA polymerase II promoter	biological process	905	CCNT2	hsa-miR-23b-3p
GO:0030050	vesicle transport along actin filament	biological process	54874	FNBP1L	hsa-miR-23b-3p
GO:0035507	regulation of myosin-light-chain-phosphatase activity	biological process	4659	PPP1R12A	hsa-miR-23b-3p
GO:0035507	regulation of myosin-light-chain-phosphatase activity	biological process	9891	NUAK1	hsa-miR-23b-3p
GO:0050925	negative regulation of negative chemotaxis	biological process	6092	ROBO2	hsa-miR-23b-3p
GO:0003138	primary heart field specification	biological process	4205	MEF2A	hsa-miR-23b-3p
GO:0003138	primary heart field specification	biological process	4208	MEF2C	hsa-miR-23b-3p
GO:0045652	regulation of megakaryocyte differentiation	biological process	4205	MEF2A	hsa-miR-23b-3p
GO:0045652	regulation of megakaryocyte differentiation	biological process	4208	MEF2C	hsa-miR-23b-3p
GO:0090291	negative regulation of osteoclast proliferation	biological process	7128	TNFAIP3	hsa-miR-23b-3p
GO:0060297	regulation of sarcomere organization	biological process	4205	MEF2A	hsa-miR-23b-3p
GO:0060297	regulation of sarcomere organization	biological process	4208	MEF2C	hsa-miR-23b-3p
GO:0043374	CD8-positive, alpha-beta T cell differentiation	biological process	6304	SATB1	hsa-miR-23b-3p
GO:0035984	cellular response to trichostatin A	biological process	4205	MEF2A	hsa-miR-23b-3p
GO:0035984	cellular response to trichostatin A	biological process	4208	MEF2C	hsa-miR-23b-3p
GO:0004948	calcitonin receptor activity	molecular function	10203	CALCRL	hsa-miR-23b-3p
GO:0060025	regulation of synaptic activity	biological process	4205	MEF2A	hsa-miR-23b-3p
GO:0060025	regulation of synaptic activity	biological process	4208	MEF2C	hsa-miR-23b-3p
GO:0003185	sinoatrial valve morphogenesis	biological process	4205	MEF2A	hsa-miR-23b-3p
GO:0003185	sinoatrial valve morphogenesis	biological process	4208	MEF2C	hsa-miR-23b-3p
GO:0017124	SH3 domain binding	molecular function	140885	SIRPA	hsa-miR-23b-3p
GO:0017124	SH3 domain binding	molecular function	1795	DOCK3	hsa-miR-23b-3p
GO:0017124	SH3 domain binding	molecular function	2060	EPS15	hsa-miR-23b-3p
GO:0017124	SH3 domain binding	molecular function	2697	GJA1	hsa-miR-23b-3p
GO:0017124	SH3 domain binding	molecular function	6450	SH3BGR	hsa-miR-23b-3p
GO:0017124	SH3 domain binding	molecular function	8030	CCDC6	hsa-miR-23b-3p
GO:0017124	SH3 domain binding	molecular function	8728	ADAM19	hsa-miR-23b-3p
GO:0017124	SH3 domain binding	molecular function	8867	SYNJ1	hsa-miR-23b-3p
GO:0017124	SH3 domain binding	molecular function	9444	QKI	hsa-miR-23b-3p
GO:0017124	SH3 domain binding	molecular function	9788	MTSS1	hsa-miR-23b-3p
GO:0017124	SH3 domain binding	molecular function	9829	DNAJC6	hsa-miR-23b-3p
GO:0045892	negative regulation of transcription, DNA-dependent	biological process	10472	ZBTB18	hsa-miR-23b-3p
GO:0045892	negative regulation of transcription, DNA-dependent	biological process	10614	HEXIM1	hsa-miR-23b-3p
GO:0045892	negative regulation of transcription, DNA-dependent	biological process	10664	CTCF	hsa-miR-23b-3p
GO:0045892	negative regulation of transcription, DNA-dependent	biological process	127343	DMBX1	hsa-miR-23b-3p
GO:0045892	negative regulation of transcription, DNA-dependent	biological process	138151	NACC2	hsa-miR-23b-3p
GO:0045892	negative regulation of transcription, DNA-dependent	biological process	1998	ELF2	hsa-miR-23b-3p
GO:0045892	negative regulation of transcription, DNA-dependent	biological process	23090	ZNF423	hsa-miR-23b-3p
GO:0045892	negative regulation of transcription, DNA-dependent	biological process	3148	HMGB2	hsa-miR-23b-3p
GO:0045892	negative regulation of transcription, DNA-dependent	biological process	387893	SETD8	hsa-miR-23b-3p
GO:0045892	negative regulation of transcription, DNA-dependent	biological process	5083	PAX9	hsa-miR-23b-3p
GO:0045892	negative regulation of transcription, DNA-dependent	biological process	5451	POU2F1	hsa-miR-23b-3p
GO:0045892	negative regulation of transcription, DNA-dependent	biological process	57616	TSHZ3	hsa-miR-23b-3p
GO:0045892	negative regulation of transcription, DNA-dependent	biological process	58487	CREBZF	hsa-miR-23b-3p
GO:0045892	negative regulation of transcription, DNA-dependent	biological process	6935	ZEB1	hsa-miR-23b-3p
GO:0045892	negative regulation of transcription, DNA-dependent	biological process	9044	BTAF1	hsa-miR-23b-3p
GO:0045892	negative regulation of transcription, DNA-dependent	biological process	93986	FOXP2	hsa-miR-23b-3p
GO:0045892	negative regulation of transcription, DNA-dependent	biological process	9682	KDM4A	hsa-miR-23b-3p
GO:0008284	positive regulation of cell proliferation	biological process	10203	CALCRL	hsa-miR-23b-3p
GO:0008284	positive regulation of cell proliferation	biological process	10586	MAB21L2	hsa-miR-23b-3p
GO:0008284	positive regulation of cell proliferation	biological process	138151	NACC2	hsa-miR-23b-3p
GO:0008284	positive regulation of cell proliferation	biological process	150	ADRA2A	hsa-miR-23b-3p
GO:0008284	positive regulation of cell proliferation	biological process	2066	ERBB4	hsa-miR-23b-3p
GO:0008284	positive regulation of cell proliferation	biological process	2185	PTK2B	hsa-miR-23b-3p
GO:0008284	positive regulation of cell proliferation	biological process	246175	CNOT6L	hsa-miR-23b-3p
GO:0008284	positive regulation of cell proliferation	biological process	3037	HAS2	hsa-miR-23b-3p
GO:0008284	positive regulation of cell proliferation	biological process	3570	IL6R	hsa-miR-23b-3p
GO:0008284	positive regulation of cell proliferation	biological process	3589	IL11	hsa-miR-23b-3p
GO:0008284	positive regulation of cell proliferation	biological process	4041	LRP5	hsa-miR-23b-3p
GO:0008284	positive regulation of cell proliferation	biological process	6387	CXCL12	hsa-miR-23b-3p
GO:0008284	positive regulation of cell proliferation	biological process	65108	MARCKSL1	hsa-miR-23b-3p
GO:0008284	positive regulation of cell proliferation	biological process	6777	STAT5B	hsa-miR-23b-3p
GO:0008284	positive regulation of cell proliferation	biological process	7048	TGFBR2	hsa-miR-23b-3p
GO:0008284	positive regulation of cell proliferation	biological process	8452	CUL3	hsa-miR-23b-3p
GO:0008284	positive regulation of cell proliferation	biological process	885	CCK	hsa-miR-23b-3p
GO:0008284	positive regulation of cell proliferation	biological process	8854	ALDH1A2	hsa-miR-23b-3p
GO:0002062	chondrocyte differentiation	biological process	4205	MEF2A	hsa-miR-23b-3p
GO:0002062	chondrocyte differentiation	biological process	4208	MEF2C	hsa-miR-23b-3p
GO:0003677	DNA binding	molecular function	10472	ZBTB18	hsa-miR-23b-3p
GO:0003677	DNA binding	molecular function	10664	CTCF	hsa-miR-23b-3p
GO:0003677	DNA binding	molecular function	10891	PPARGC1A	hsa-miR-23b-3p
GO:0003677	DNA binding	molecular function	127343	DMBX1	hsa-miR-23b-3p
GO:0003677	DNA binding	molecular function	132660	LIN54	hsa-miR-23b-3p
GO:0003677	DNA binding	molecular function	1745	DLX1	hsa-miR-23b-3p
GO:0003677	DNA binding	molecular function	2034	EPAS1	hsa-miR-23b-3p
GO:0003677	DNA binding	molecular function	23036	ZNF292	hsa-miR-23b-3p
GO:0003677	DNA binding	molecular function	23090	ZNF423	hsa-miR-23b-3p
GO:0003677	DNA binding	molecular function	23099	ZBTB43	hsa-miR-23b-3p
GO:0003677	DNA binding	molecular function	23314	SATB2	hsa-miR-23b-3p
GO:0003677	DNA binding	molecular function	253738	EBF3	hsa-miR-23b-3p
GO:0003677	DNA binding	molecular function	29068	ZBTB44	hsa-miR-23b-3p
GO:0003677	DNA binding	molecular function	3148	HMGB2	hsa-miR-23b-3p
GO:0003677	DNA binding	molecular function	3151	HMGN2	hsa-miR-23b-3p
GO:0003677	DNA binding	molecular function	3192	HNRNPU	hsa-miR-23b-3p
GO:0003677	DNA binding	molecular function	3214	HOXB4	hsa-miR-23b-3p
GO:0003677	DNA binding	molecular function	3236	HOXD10	hsa-miR-23b-3p
GO:0003677	DNA binding	molecular function	3660	IRF2	hsa-miR-23b-3p
GO:0003677	DNA binding	molecular function	3930	LBR	hsa-miR-23b-3p
GO:0003677	DNA binding	molecular function	403341	ZBTB34	hsa-miR-23b-3p
GO:0003677	DNA binding	molecular function	4094	MAF	hsa-miR-23b-3p
GO:0003677	DNA binding	molecular function	4205	MEF2A	hsa-miR-23b-3p
GO:0003677	DNA binding	molecular function	4208	MEF2C	hsa-miR-23b-3p
GO:0003677	DNA binding	molecular function	4212	MEIS2	hsa-miR-23b-3p
GO:0003677	DNA binding	molecular function	4520	MTF1	hsa-miR-23b-3p
GO:0003677	DNA binding	molecular function	5083	PAX9	hsa-miR-23b-3p
GO:0003677	DNA binding	molecular function	51274	KLF3	hsa-miR-23b-3p
GO:0003677	DNA binding	molecular function	5316	PKNOX1	hsa-miR-23b-3p
GO:0003677	DNA binding	molecular function	5451	POU2F1	hsa-miR-23b-3p
GO:0003677	DNA binding	molecular function	55193	PBRM1	hsa-miR-23b-3p
GO:0003677	DNA binding	molecular function	55279	ZNF654	hsa-miR-23b-3p
GO:0003677	DNA binding	molecular function	5612	PRKRIR	hsa-miR-23b-3p
GO:0003677	DNA binding	molecular function	56980	PRDM10	hsa-miR-23b-3p
GO:0003677	DNA binding	molecular function	57621	ZBTB2	hsa-miR-23b-3p
GO:0003677	DNA binding	molecular function	58487	CREBZF	hsa-miR-23b-3p
GO:0003677	DNA binding	molecular function	6304	SATB1	hsa-miR-23b-3p
GO:0003677	DNA binding	molecular function	65056	GPBP1	hsa-miR-23b-3p
GO:0003677	DNA binding	molecular function	6777	STAT5B	hsa-miR-23b-3p
GO:0003677	DNA binding	molecular function	7080	NKX2-1	hsa-miR-23b-3p
GO:0003677	DNA binding	molecular function	7112	TMPO	hsa-miR-23b-3p
GO:0003677	DNA binding	molecular function	7128	TNFAIP3	hsa-miR-23b-3p
GO:0003677	DNA binding	molecular function	7150	TOP1	hsa-miR-23b-3p
GO:0003677	DNA binding	molecular function	7545	ZIC1	hsa-miR-23b-3p
GO:0003677	DNA binding	molecular function	79027	ZNF655	hsa-miR-23b-3p
GO:0003677	DNA binding	molecular function	80108	ZFP2	hsa-miR-23b-3p
GO:0003677	DNA binding	molecular function	85464	SSH2	hsa-miR-23b-3p
GO:0003677	DNA binding	molecular function	8648	NCOA1	hsa-miR-23b-3p
GO:0003677	DNA binding	molecular function	8888	MCM3AP	hsa-miR-23b-3p
GO:0003677	DNA binding	molecular function	9044	BTAF1	hsa-miR-23b-3p
GO:0003677	DNA binding	molecular function	93986	FOXP2	hsa-miR-23b-3p
GO:0003677	DNA binding	molecular function	9760	TOX	hsa-miR-23b-3p
GO:2000727	positive regulation of cardiac muscle cell differentiation	biological process	4205	MEF2A	hsa-miR-23b-3p
GO:2000727	positive regulation of cardiac muscle cell differentiation	biological process	4208	MEF2C	hsa-miR-23b-3p
GO:0097105	presynaptic membrane assembly	biological process	57502	NLGN4X	hsa-miR-23b-3p
GO:0000002	mitochondrial genome maintenance	biological process	4205	MEF2A	hsa-miR-23b-3p
GO:0000002	mitochondrial genome maintenance	biological process	4208	MEF2C	hsa-miR-23b-3p
GO:0043010	camera-type eye development	biological process	10586	MAB21L2	hsa-miR-23b-3p
GO:0043010	camera-type eye development	biological process	4214	MAP3K1	hsa-miR-23b-3p
GO:0043010	camera-type eye development	biological process	5316	PKNOX1	hsa-miR-23b-3p
GO:0043010	camera-type eye development	biological process	5954	RCN1	hsa-miR-23b-3p
GO:0043010	camera-type eye development	biological process	8854	ALDH1A2	hsa-miR-23b-3p
GO:0043010	camera-type eye development	biological process	93986	FOXP2	hsa-miR-23b-3p
GO:0005737	cytoplasm	cellular component	10007	GNPDA1	hsa-miR-23b-3p
GO:0005737	cytoplasm	cellular component	10149	GPR64	hsa-miR-23b-3p
GO:0005737	cytoplasm	cellular component	10221	TRIB1	hsa-miR-23b-3p
GO:0005737	cytoplasm	cellular component	10614	HEXIM1	hsa-miR-23b-3p
GO:0005737	cytoplasm	cellular component	10659	CELF2	hsa-miR-23b-3p
GO:0005737	cytoplasm	cellular component	10783	NEK6	hsa-miR-23b-3p
GO:0005737	cytoplasm	cellular component	11212	PROSC	hsa-miR-23b-3p
GO:0005737	cytoplasm	cellular component	1147	CHUK	hsa-miR-23b-3p
GO:0005737	cytoplasm	cellular component	114907	FBXO32	hsa-miR-23b-3p
GO:0005737	cytoplasm	cellular component	116442	RAB39B	hsa-miR-23b-3p
GO:0005737	cytoplasm	cellular component	123720	WHAMM	hsa-miR-23b-3p
GO:0005737	cytoplasm	cellular component	132864	CPEB2	hsa-miR-23b-3p
GO:0005737	cytoplasm	cellular component	140609	NEK7	hsa-miR-23b-3p
GO:0005737	cytoplasm	cellular component	1456	CSNK1G3	hsa-miR-23b-3p
GO:0005737	cytoplasm	cellular component	150	ADRA2A	hsa-miR-23b-3p
GO:0005737	cytoplasm	cellular component	1740	DLG2	hsa-miR-23b-3p
GO:0005737	cytoplasm	cellular component	1795	DOCK3	hsa-miR-23b-3p
GO:0005737	cytoplasm	cellular component	1902	LPAR1	hsa-miR-23b-3p
GO:0005737	cytoplasm	cellular component	1998	ELF2	hsa-miR-23b-3p
GO:0005737	cytoplasm	cellular component	2001	ELF5	hsa-miR-23b-3p
GO:0005737	cytoplasm	cellular component	2034	EPAS1	hsa-miR-23b-3p
GO:0005737	cytoplasm	cellular component	2060	EPS15	hsa-miR-23b-3p
GO:0005737	cytoplasm	cellular component	2066	ERBB4	hsa-miR-23b-3p
GO:0005737	cytoplasm	cellular component	2185	PTK2B	hsa-miR-23b-3p
GO:0005737	cytoplasm	cellular component	22919	MAPRE1	hsa-miR-23b-3p
GO:0005737	cytoplasm	cellular component	23012	STK38L	hsa-miR-23b-3p
GO:0005737	cytoplasm	cellular component	23271	CAMSAP2	hsa-miR-23b-3p
GO:0005737	cytoplasm	cellular component	23314	SATB2	hsa-miR-23b-3p
GO:0005737	cytoplasm	cellular component	2332	FMR1	hsa-miR-23b-3p
GO:0005737	cytoplasm	cellular component	246175	CNOT6L	hsa-miR-23b-3p
GO:0005737	cytoplasm	cellular component	2697	GJA1	hsa-miR-23b-3p
GO:0005737	cytoplasm	cellular component	27152	INTU	hsa-miR-23b-3p
GO:0005737	cytoplasm	cellular component	3148	HMGB2	hsa-miR-23b-3p
GO:0005737	cytoplasm	cellular component	3151	HMGN2	hsa-miR-23b-3p
GO:0005737	cytoplasm	cellular component	317	APAF1	hsa-miR-23b-3p
GO:0005737	cytoplasm	cellular component	3417	IDH1	hsa-miR-23b-3p
GO:0005737	cytoplasm	cellular component	355	FAS	hsa-miR-23b-3p
GO:0005737	cytoplasm	cellular component	3589	IL11	hsa-miR-23b-3p
GO:0005737	cytoplasm	cellular component	3836	KPNA1	hsa-miR-23b-3p
GO:0005737	cytoplasm	cellular component	3843	IPO5	hsa-miR-23b-3p
GO:0005737	cytoplasm	cellular component	4026	LPP	hsa-miR-23b-3p
GO:0005737	cytoplasm	cellular component	4076	CAPRIN1	hsa-miR-23b-3p
GO:0005737	cytoplasm	cellular component	4094	MAF	hsa-miR-23b-3p
GO:0005737	cytoplasm	cellular component	4208	MEF2C	hsa-miR-23b-3p
GO:0005737	cytoplasm	cellular component	4214	MAP3K1	hsa-miR-23b-3p
GO:0005737	cytoplasm	cellular component	4233	MET	hsa-miR-23b-3p
GO:0005737	cytoplasm	cellular component	4534	MTM1	hsa-miR-23b-3p
GO:0005737	cytoplasm	cellular component	51320	MEX3C	hsa-miR-23b-3p
GO:0005737	cytoplasm	cellular component	51379	CRLF3	hsa-miR-23b-3p
GO:0005737	cytoplasm	cellular component	5142	PDE4B	hsa-miR-23b-3p
GO:0005737	cytoplasm	cellular component	526	ATP6V1B2	hsa-miR-23b-3p
GO:0005737	cytoplasm	cellular component	5306	PITPNA	hsa-miR-23b-3p
GO:0005737	cytoplasm	cellular component	5316	PKNOX1	hsa-miR-23b-3p
GO:0005737	cytoplasm	cellular component	54014	BRWD1	hsa-miR-23b-3p
GO:0005737	cytoplasm	cellular component	54602	NDFIP2	hsa-miR-23b-3p
GO:0005737	cytoplasm	cellular component	54882	ANKHD1	hsa-miR-23b-3p
GO:0005737	cytoplasm	cellular component	5500	PPP1CB	hsa-miR-23b-3p
GO:0005737	cytoplasm	cellular component	5529	PPP2R5E	hsa-miR-23b-3p
GO:0005737	cytoplasm	cellular component	55500	ETNK1	hsa-miR-23b-3p
GO:0005737	cytoplasm	cellular component	55626	AMBRA1	hsa-miR-23b-3p
GO:0005737	cytoplasm	cellular component	5569	PKIA	hsa-miR-23b-3p
GO:0005737	cytoplasm	cellular component	56998	CTNNBIP1	hsa-miR-23b-3p
GO:0005737	cytoplasm	cellular component	57223	SMEK2	hsa-miR-23b-3p
GO:0005737	cytoplasm	cellular component	57532	NUFIP2	hsa-miR-23b-3p
GO:0005737	cytoplasm	cellular component	57718	PPP4R4	hsa-miR-23b-3p
GO:0005737	cytoplasm	cellular component	58517	RBM25	hsa-miR-23b-3p
GO:0005737	cytoplasm	cellular component	5887	RAD23B	hsa-miR-23b-3p
GO:0005737	cytoplasm	cellular component	64786	TBC1D15	hsa-miR-23b-3p
GO:0005737	cytoplasm	cellular component	65055	REEP1	hsa-miR-23b-3p
GO:0005737	cytoplasm	cellular component	65056	GPBP1	hsa-miR-23b-3p
GO:0005737	cytoplasm	cellular component	65108	MARCKSL1	hsa-miR-23b-3p
GO:0005737	cytoplasm	cellular component	65125	WNK1	hsa-miR-23b-3p
GO:0005737	cytoplasm	cellular component	6777	STAT5B	hsa-miR-23b-3p
GO:0005737	cytoplasm	cellular component	6789	STK4	hsa-miR-23b-3p
GO:0005737	cytoplasm	cellular component	6935	ZEB1	hsa-miR-23b-3p
GO:0005737	cytoplasm	cellular component	7111	TMOD1	hsa-miR-23b-3p
GO:0005737	cytoplasm	cellular component	7128	TNFAIP3	hsa-miR-23b-3p
GO:0005737	cytoplasm	cellular component	7150	TOP1	hsa-miR-23b-3p
GO:0005737	cytoplasm	cellular component	7296	TXNRD1	hsa-miR-23b-3p
GO:0005737	cytoplasm	cellular component	7321	UBE2D1	hsa-miR-23b-3p
GO:0005737	cytoplasm	cellular component	7545	ZIC1	hsa-miR-23b-3p
GO:0005737	cytoplasm	cellular component	760	CA2	hsa-miR-23b-3p
GO:0005737	cytoplasm	cellular component	7855	FZD5	hsa-miR-23b-3p
GO:0005737	cytoplasm	cellular component	79027	ZNF655	hsa-miR-23b-3p
GO:0005737	cytoplasm	cellular component	79893	GGNBP2	hsa-miR-23b-3p
GO:0005737	cytoplasm	cellular component	80155	NAA15	hsa-miR-23b-3p
GO:0005737	cytoplasm	cellular component	80204	FBXO11	hsa-miR-23b-3p
GO:0005737	cytoplasm	cellular component	8030	CCDC6	hsa-miR-23b-3p
GO:0005737	cytoplasm	cellular component	80351	TNKS2	hsa-miR-23b-3p
GO:0005737	cytoplasm	cellular component	8073	PTP4A2	hsa-miR-23b-3p
GO:0005737	cytoplasm	cellular component	81609	SNX27	hsa-miR-23b-3p
GO:0005737	cytoplasm	cellular component	840	CASP7	hsa-miR-23b-3p
GO:0005737	cytoplasm	cellular component	8455	ATRN	hsa-miR-23b-3p
GO:0005737	cytoplasm	cellular component	84676	TRIM63	hsa-miR-23b-3p
GO:0005737	cytoplasm	cellular component	8502	PKP4	hsa-miR-23b-3p
GO:0005737	cytoplasm	cellular component	85464	SSH2	hsa-miR-23b-3p
GO:0005737	cytoplasm	cellular component	8854	ALDH1A2	hsa-miR-23b-3p
GO:0005737	cytoplasm	cellular component	8867	SYNJ1	hsa-miR-23b-3p
GO:0005737	cytoplasm	cellular component	8888	MCM3AP	hsa-miR-23b-3p
GO:0005737	cytoplasm	cellular component	92369	SPSB4	hsa-miR-23b-3p
GO:0005737	cytoplasm	cellular component	9306	SOCS6	hsa-miR-23b-3p
GO:0005737	cytoplasm	cellular component	93986	FOXP2	hsa-miR-23b-3p
GO:0005737	cytoplasm	cellular component	9444	QKI	hsa-miR-23b-3p
GO:0005737	cytoplasm	cellular component	9448	MAP4K4	hsa-miR-23b-3p
GO:0005737	cytoplasm	cellular component	9590	AKAP12	hsa-miR-23b-3p
GO:0005737	cytoplasm	cellular component	9682	KDM4A	hsa-miR-23b-3p
GO:0005737	cytoplasm	cellular component	9788	MTSS1	hsa-miR-23b-3p
GO:0005737	cytoplasm	cellular component	9857	CEP350	hsa-miR-23b-3p
GO:0005737	cytoplasm	cellular component	9891	NUAK1	hsa-miR-23b-3p
GO:0005737	cytoplasm	cellular component	9908	G3BP2	hsa-miR-23b-3p
GO:0007519	skeletal muscle tissue development	biological process	10472	ZBTB18	hsa-miR-23b-3p
GO:0007519	skeletal muscle tissue development	biological process	3236	HOXD10	hsa-miR-23b-3p
GO:0007519	skeletal muscle tissue development	biological process	4208	MEF2C	hsa-miR-23b-3p
GO:0007519	skeletal muscle tissue development	biological process	4233	MET	hsa-miR-23b-3p
GO:0007519	skeletal muscle tissue development	biological process	93986	FOXP2	hsa-miR-23b-3p
GO:0005923	tight junction	cellular component	9069	CLDN12	hsa-miR-23b-3p
GO:0005923	tight junction	cellular component	9218	VAPA	hsa-miR-23b-3p
GO:0016310	phosphorylation	biological process	7150	TOP1	hsa-miR-23b-3p
GO:0007155	cell adhesion	biological process	140885	SIRPA	hsa-miR-23b-3p
GO:0007155	cell adhesion	biological process	2185	PTK2B	hsa-miR-23b-3p
GO:0007155	cell adhesion	biological process	22829	NLGN4Y	hsa-miR-23b-3p
GO:0007155	cell adhesion	biological process	3696	ITGB8	hsa-miR-23b-3p
GO:0007155	cell adhesion	biological process	4026	LPP	hsa-miR-23b-3p
GO:0007155	cell adhesion	biological process	57502	NLGN4X	hsa-miR-23b-3p
GO:0007155	cell adhesion	biological process	6092	ROBO2	hsa-miR-23b-3p
GO:0007155	cell adhesion	biological process	6387	CXCL12	hsa-miR-23b-3p
GO:0007155	cell adhesion	biological process	7130	TNFAIP6	hsa-miR-23b-3p
GO:0007155	cell adhesion	biological process	8502	PKP4	hsa-miR-23b-3p
GO:0007155	cell adhesion	biological process	9788	MTSS1	hsa-miR-23b-3p
GO:0007155	cell adhesion	biological process	9891	NUAK1	hsa-miR-23b-3p
GO:0048545	response to steroid hormone stimulus	biological process	3148	HMGB2	hsa-miR-23b-3p
GO:0048545	response to steroid hormone stimulus	biological process	3417	IDH1	hsa-miR-23b-3p
GO:0048545	response to steroid hormone stimulus	biological process	760	CA2	hsa-miR-23b-3p
GO:0061418	regulation of transcription from RNA polymerase II promoter in response to hypoxia	biological process	2034	EPAS1	hsa-miR-23b-3p
GO:0061418	regulation of transcription from RNA polymerase II promoter in response to hypoxia	biological process	7321	UBE2D1	hsa-miR-23b-3p
GO:0061418	regulation of transcription from RNA polymerase II promoter in response to hypoxia	biological process	7323	UBE2D3	hsa-miR-23b-3p
GO:0030165	PDZ domain binding	molecular function	1182	CLCN3	hsa-miR-23b-3p
GO:0030165	PDZ domain binding	molecular function	1740	DLG2	hsa-miR-23b-3p
GO:0030165	PDZ domain binding	molecular function	1902	LPAR1	hsa-miR-23b-3p
GO:0030165	PDZ domain binding	molecular function	2697	GJA1	hsa-miR-23b-3p
GO:0030165	PDZ domain binding	molecular function	7855	FZD5	hsa-miR-23b-3p
GO:0046777	protein autophosphorylation	biological process	10783	NEK6	hsa-miR-23b-3p
GO:0046777	protein autophosphorylation	biological process	2066	ERBB4	hsa-miR-23b-3p
GO:0046777	protein autophosphorylation	biological process	2185	PTK2B	hsa-miR-23b-3p
GO:0046777	protein autophosphorylation	biological process	4214	MAP3K1	hsa-miR-23b-3p
GO:0046777	protein autophosphorylation	biological process	4233	MET	hsa-miR-23b-3p
GO:0046777	protein autophosphorylation	biological process	6789	STK4	hsa-miR-23b-3p
GO:0046777	protein autophosphorylation	biological process	84451	KIAA1804	hsa-miR-23b-3p
GO:0043539	protein serine/threonine kinase activator activity	molecular function	10253	SPRY2	hsa-miR-23b-3p
GO:0043539	protein serine/threonine kinase activator activity	molecular function	6789	STK4	hsa-miR-23b-3p
GO:0007420	brain development	biological process	127343	DMBX1	hsa-miR-23b-3p
GO:0007420	brain development	biological process	23054	NCOA6	hsa-miR-23b-3p
GO:0007420	brain development	biological process	317	APAF1	hsa-miR-23b-3p
GO:0007420	brain development	biological process	3777	KCNK3	hsa-miR-23b-3p
GO:0007420	brain development	biological process	4233	MET	hsa-miR-23b-3p
GO:0007420	brain development	biological process	6092	ROBO2	hsa-miR-23b-3p
GO:0007420	brain development	biological process	6387	CXCL12	hsa-miR-23b-3p
GO:0007420	brain development	biological process	7048	TGFBR2	hsa-miR-23b-3p
GO:0007420	brain development	biological process	7080	NKX2-1	hsa-miR-23b-3p
GO:0007420	brain development	biological process	7545	ZIC1	hsa-miR-23b-3p
GO:0007420	brain development	biological process	7855	FZD5	hsa-miR-23b-3p
GO:0007420	brain development	biological process	8867	SYNJ1	hsa-miR-23b-3p
GO:0007420	brain development	biological process	900	CCNG1	hsa-miR-23b-3p
GO:0070779	D-aspartate import	biological process	6505	SLC1A1	hsa-miR-23b-3p
GO:0061333	renal tubule morphogenesis	biological process	4208	MEF2C	hsa-miR-23b-3p
GO:0061333	renal tubule morphogenesis	biological process	9788	MTSS1	hsa-miR-23b-3p
GO:0044332	Wnt receptor signaling pathway involved in dorsal/ventral axis specification	biological process	4041	LRP5	hsa-miR-23b-3p
GO:0044332	Wnt receptor signaling pathway involved in dorsal/ventral axis specification	biological process	7855	FZD5	hsa-miR-23b-3p
GO:2000987	positive regulation of behavioral fear response	biological process	4205	MEF2A	hsa-miR-23b-3p
GO:2000987	positive regulation of behavioral fear response	biological process	4208	MEF2C	hsa-miR-23b-3p
GO:0010940	positive regulation of necrotic cell death	biological process	10105	PPIF	hsa-miR-23b-3p
GO:0010940	positive regulation of necrotic cell death	biological process	355	FAS	hsa-miR-23b-3p
GO:0043293	apoptosome	cellular component	317	APAF1	hsa-miR-23b-3p
GO:0035583	sequestering of TGFbeta in extracellular matrix	biological process	2201	FBN2	hsa-miR-23b-3p
GO:0003157	endocardium development	biological process	6789	STK4	hsa-miR-23b-3p
GO:0071864	positive regulation of cell proliferation in bone marrow	biological process	4205	MEF2A	hsa-miR-23b-3p
GO:0071864	positive regulation of cell proliferation in bone marrow	biological process	4208	MEF2C	hsa-miR-23b-3p
GO:0031404	chloride ion binding	molecular function	57502	NLGN4X	hsa-miR-23b-3p
GO:0014009	glial cell proliferation	biological process	2185	PTK2B	hsa-miR-23b-3p
GO:0015867	ATP transport	biological process	2697	GJA1	hsa-miR-23b-3p
GO:0007521	muscle cell fate determination	biological process	4205	MEF2A	hsa-miR-23b-3p
GO:0007521	muscle cell fate determination	biological process	4208	MEF2C	hsa-miR-23b-3p
GO:0046850	regulation of bone remodeling	biological process	4041	LRP5	hsa-miR-23b-3p
GO:0046850	regulation of bone remodeling	biological process	51430	SUCO	hsa-miR-23b-3p
GO:0060486	Clara cell differentiation	biological process	7080	NKX2-1	hsa-miR-23b-3p
GO:0042093	T-helper cell differentiation	biological process	5734	PTGER4	hsa-miR-23b-3p
GO:0006900	membrane budding	biological process	54874	FNBP1L	hsa-miR-23b-3p
GO:0030035	microspike assembly	biological process	9788	MTSS1	hsa-miR-23b-3p
GO:0033178	proton-transporting two-sector ATPase complex, catalytic domain	cellular component	526	ATP6V1B2	hsa-miR-23b-3p
GO:0005201	extracellular matrix structural constituent	molecular function	1286	COL4A4	hsa-miR-23b-3p
GO:0005201	extracellular matrix structural constituent	molecular function	2201	FBN2	hsa-miR-23b-3p
GO:0071837	HMG box domain binding	molecular function	4205	MEF2A	hsa-miR-23b-3p
GO:0071837	HMG box domain binding	molecular function	4208	MEF2C	hsa-miR-23b-3p
GO:0006468	protein phosphorylation	biological process	10221	TRIB1	hsa-miR-23b-3p
GO:0006468	protein phosphorylation	biological process	10783	NEK6	hsa-miR-23b-3p
GO:0006468	protein phosphorylation	biological process	1147	CHUK	hsa-miR-23b-3p
GO:0006468	protein phosphorylation	biological process	140609	NEK7	hsa-miR-23b-3p
GO:0006468	protein phosphorylation	biological process	1456	CSNK1G3	hsa-miR-23b-3p
GO:0006468	protein phosphorylation	biological process	2185	PTK2B	hsa-miR-23b-3p
GO:0006468	protein phosphorylation	biological process	23012	STK38L	hsa-miR-23b-3p
GO:0006468	protein phosphorylation	biological process	4214	MAP3K1	hsa-miR-23b-3p
GO:0006468	protein phosphorylation	biological process	6446	SGK1	hsa-miR-23b-3p
GO:0006468	protein phosphorylation	biological process	65125	WNK1	hsa-miR-23b-3p
GO:0006468	protein phosphorylation	biological process	6789	STK4	hsa-miR-23b-3p
GO:0006468	protein phosphorylation	biological process	7048	TGFBR2	hsa-miR-23b-3p
GO:0006468	protein phosphorylation	biological process	81788	NUAK2	hsa-miR-23b-3p
GO:0006468	protein phosphorylation	biological process	84451	KIAA1804	hsa-miR-23b-3p
GO:0006468	protein phosphorylation	biological process	91461	PKDCC	hsa-miR-23b-3p
GO:0006468	protein phosphorylation	biological process	9448	MAP4K4	hsa-miR-23b-3p
GO:0006468	protein phosphorylation	biological process	9874	TLK1	hsa-miR-23b-3p
GO:0048536	spleen development	biological process	3214	HOXB4	hsa-miR-23b-3p
GO:0048536	spleen development	biological process	355	FAS	hsa-miR-23b-3p
GO:0030217	T cell differentiation	biological process	5316	PKNOX1	hsa-miR-23b-3p
GO:0007179	transforming growth factor beta receptor signaling pathway	biological process	1278	COL1A2	hsa-miR-26a-5p
GO:0007179	transforming growth factor beta receptor signaling pathway	biological process	3248	HPGD	hsa-miR-26a-5p
GO:0007179	transforming growth factor beta receptor signaling pathway	biological process	4086	SMAD1	hsa-miR-26a-5p
GO:0007179	transforming growth factor beta receptor signaling pathway	biological process	7321	UBE2D1	hsa-miR-26a-5p
GO:0007179	transforming growth factor beta receptor signaling pathway	biological process	8239	USP9X	hsa-miR-26a-5p
GO:0007179	transforming growth factor beta receptor signaling pathway	biological process	9958	USP15	hsa-miR-26a-5p
GO:0006511	ubiquitin-dependent protein catabolic process	biological process	130507	UBR3	hsa-miR-26a-5p
GO:0006511	ubiquitin-dependent protein catabolic process	biological process	29761	USP25	hsa-miR-26a-5p
GO:0006511	ubiquitin-dependent protein catabolic process	biological process	57695	USP37	hsa-miR-26a-5p
GO:0006511	ubiquitin-dependent protein catabolic process	biological process	6049	RNF6	hsa-miR-26a-5p
GO:0006511	ubiquitin-dependent protein catabolic process	biological process	7321	UBE2D1	hsa-miR-26a-5p
GO:0006511	ubiquitin-dependent protein catabolic process	biological process	7326	UBE2G1	hsa-miR-26a-5p
GO:0006511	ubiquitin-dependent protein catabolic process	biological process	80204	FBXO11	hsa-miR-26a-5p
GO:0006511	ubiquitin-dependent protein catabolic process	biological process	8239	USP9X	hsa-miR-26a-5p
GO:0006511	ubiquitin-dependent protein catabolic process	biological process	9958	USP15	hsa-miR-26a-5p
GO:0006511	ubiquitin-dependent protein catabolic process	biological process	9960	USP3	hsa-miR-26a-5p
GO:2001022	positive regulation of response to DNA damage stimulus	biological process	5580	PRKCD	hsa-miR-26a-5p
GO:0005829	cytosol	cellular component	10135	NAMPT	hsa-miR-26a-5p
GO:0005829	cytosol	cellular component	154796	AMOT	hsa-miR-26a-5p
GO:0005829	cytosol	cellular component	1965	EIF2S1	hsa-miR-26a-5p
GO:0005829	cytosol	cellular component	1982	EIF4G2	hsa-miR-26a-5p
GO:0005829	cytosol	cellular component	1983	EIF5	hsa-miR-26a-5p
GO:0005829	cytosol	cellular component	2060	EPS15	hsa-miR-26a-5p
GO:0005829	cytosol	cellular component	2245	FGD1	hsa-miR-26a-5p
GO:0005829	cytosol	cellular component	23122	CLASP2	hsa-miR-26a-5p
GO:0005829	cytosol	cellular component	23236	PLCB1	hsa-miR-26a-5p
GO:0005829	cytosol	cellular component	255967	PAN3	hsa-miR-26a-5p
GO:0005829	cytosol	cellular component	257397	TAB3	hsa-miR-26a-5p
GO:0005829	cytosol	cellular component	26086	GPSM1	hsa-miR-26a-5p
GO:0005829	cytosol	cellular component	27330	RPS6KA6	hsa-miR-26a-5p
GO:0005829	cytosol	cellular component	2932	GSK3B	hsa-miR-26a-5p
GO:0005829	cytosol	cellular component	30011	SH3KBP1	hsa-miR-26a-5p
GO:0005829	cytosol	cellular component	3159	HMGA1	hsa-miR-26a-5p
GO:0005829	cytosol	cellular component	3248	HPGD	hsa-miR-26a-5p
GO:0005829	cytosol	cellular component	4086	SMAD1	hsa-miR-26a-5p
GO:0005829	cytosol	cellular component	4534	MTM1	hsa-miR-26a-5p
GO:0005829	cytosol	cellular component	5208	PFKFB2	hsa-miR-26a-5p
GO:0005829	cytosol	cellular component	5209	PFKFB3	hsa-miR-26a-5p
GO:0005829	cytosol	cellular component	5532	PPP3CB	hsa-miR-26a-5p
GO:0005829	cytosol	cellular component	55437	STRADB	hsa-miR-26a-5p
GO:0005829	cytosol	cellular component	55500	ETNK1	hsa-miR-26a-5p
GO:0005829	cytosol	cellular component	55789	DEPDC1B	hsa-miR-26a-5p
GO:0005829	cytosol	cellular component	5580	PRKCD	hsa-miR-26a-5p
GO:0005829	cytosol	cellular component	57161	PELI2	hsa-miR-26a-5p
GO:0005829	cytosol	cellular component	5728	PTEN	hsa-miR-26a-5p
GO:0005829	cytosol	cellular component	57522	SRGAP1	hsa-miR-26a-5p
GO:0005829	cytosol	cellular component	57610	RANBP10	hsa-miR-26a-5p
GO:0005829	cytosol	cellular component	57698	KIAA1598	hsa-miR-26a-5p
GO:0005829	cytosol	cellular component	58480	RHOU	hsa-miR-26a-5p
GO:0005829	cytosol	cellular component	5906	RAP1A	hsa-miR-26a-5p
GO:0005829	cytosol	cellular component	5999	RGS4	hsa-miR-26a-5p
GO:0005829	cytosol	cellular component	613	BCR	hsa-miR-26a-5p
GO:0005829	cytosol	cellular component	64841	GNPNAT1	hsa-miR-26a-5p
GO:0005829	cytosol	cellular component	6728	SRP19	hsa-miR-26a-5p
GO:0005829	cytosol	cellular component	7321	UBE2D1	hsa-miR-26a-5p
GO:0005829	cytosol	cellular component	785	CACNB4	hsa-miR-26a-5p
GO:0005829	cytosol	cellular component	79094	CHAC1	hsa-miR-26a-5p
GO:0005829	cytosol	cellular component	8239	USP9X	hsa-miR-26a-5p
GO:0005829	cytosol	cellular component	832	CAPZB	hsa-miR-26a-5p
GO:0005829	cytosol	cellular component	8408	ULK1	hsa-miR-26a-5p
GO:0005829	cytosol	cellular component	8661	EIF3A	hsa-miR-26a-5p
GO:0005829	cytosol	cellular component	94241	TP53INP1	hsa-miR-26a-5p
GO:0005829	cytosol	cellular component	9465	AKAP7	hsa-miR-26a-5p
GO:0005829	cytosol	cellular component	9732	DOCK4	hsa-miR-26a-5p
GO:0005829	cytosol	cellular component	9908	G3BP2	hsa-miR-26a-5p
GO:0006468	protein phosphorylation	biological process	130399	ACVR1C	hsa-miR-26a-5p
GO:0006468	protein phosphorylation	biological process	27330	RPS6KA6	hsa-miR-26a-5p
GO:0006468	protein phosphorylation	biological process	27347	STK39	hsa-miR-26a-5p
GO:0006468	protein phosphorylation	biological process	28951	TRIB2	hsa-miR-26a-5p
GO:0006468	protein phosphorylation	biological process	2932	GSK3B	hsa-miR-26a-5p
GO:0006468	protein phosphorylation	biological process	4086	SMAD1	hsa-miR-26a-5p
GO:0006468	protein phosphorylation	biological process	4139	MARK1	hsa-miR-26a-5p
GO:0006468	protein phosphorylation	biological process	5292	PIM1	hsa-miR-26a-5p
GO:0006468	protein phosphorylation	biological process	5532	PPP3CB	hsa-miR-26a-5p
GO:0006468	protein phosphorylation	biological process	55437	STRADB	hsa-miR-26a-5p
GO:0006468	protein phosphorylation	biological process	5580	PRKCD	hsa-miR-26a-5p
GO:0006468	protein phosphorylation	biological process	5597	MAPK6	hsa-miR-26a-5p
GO:0006468	protein phosphorylation	biological process	613	BCR	hsa-miR-26a-5p
GO:0006468	protein phosphorylation	biological process	65267	WNK3	hsa-miR-26a-5p
GO:0006468	protein phosphorylation	biological process	8099	CDK2AP1	hsa-miR-26a-5p
GO:0006468	protein phosphorylation	biological process	8408	ULK1	hsa-miR-26a-5p
GO:0045444	fat cell differentiation	biological process	114885	OSBPL11	hsa-miR-26a-5p
GO:0045444	fat cell differentiation	biological process	1386	ATF2	hsa-miR-26a-5p
GO:0045444	fat cell differentiation	biological process	23236	PLCB1	hsa-miR-26a-5p
GO:0045444	fat cell differentiation	biological process	2932	GSK3B	hsa-miR-26a-5p
GO:0045444	fat cell differentiation	biological process	3625	INHBB	hsa-miR-26a-5p
GO:0019901	protein kinase binding	molecular function	1386	ATF2	hsa-miR-26a-5p
GO:0019901	protein kinase binding	molecular function	2181	ACSL3	hsa-miR-26a-5p
GO:0019901	protein kinase binding	molecular function	27347	STK39	hsa-miR-26a-5p
GO:0019901	protein kinase binding	molecular function	2932	GSK3B	hsa-miR-26a-5p
GO:0019901	protein kinase binding	molecular function	4086	SMAD1	hsa-miR-26a-5p
GO:0019901	protein kinase binding	molecular function	5208	PFKFB2	hsa-miR-26a-5p
GO:0019901	protein kinase binding	molecular function	5580	PRKCD	hsa-miR-26a-5p
GO:0019901	protein kinase binding	molecular function	5597	MAPK6	hsa-miR-26a-5p
GO:0019901	protein kinase binding	molecular function	5728	PTEN	hsa-miR-26a-5p
GO:0019901	protein kinase binding	molecular function	57695	USP37	hsa-miR-26a-5p
GO:0019901	protein kinase binding	molecular function	8408	ULK1	hsa-miR-26a-5p
GO:0019901	protein kinase binding	molecular function	9465	AKAP7	hsa-miR-26a-5p
GO:0016404	15-hydroxyprostaglandin dehydrogenase (NAD+) activity	molecular function	10257	ABCC4	hsa-miR-26a-5p
GO:0016404	15-hydroxyprostaglandin dehydrogenase (NAD+) activity	molecular function	3248	HPGD	hsa-miR-26a-5p
GO:0051575	5'-deoxyribose-5-phosphate lyase activity	molecular function	3159	HMGA1	hsa-miR-26a-5p
GO:0090402	oncogene-induced senescence	biological process	3159	HMGA1	hsa-miR-26a-5p
GO:0001047	core promoter binding	molecular function	144455	E2F7	hsa-miR-26a-5p
GO:0001047	core promoter binding	molecular function	2146	EZH2	hsa-miR-26a-5p
GO:0048675	axon extension	biological process	5532	PPP3CB	hsa-miR-26a-5p
GO:0048675	axon extension	biological process	8408	ULK1	hsa-miR-26a-5p
GO:0048675	axon extension	biological process	9706	ULK2	hsa-miR-26a-5p
GO:0046332	SMAD binding	molecular function	1278	COL1A2	hsa-miR-26a-5p
GO:0046332	SMAD binding	molecular function	9958	USP15	hsa-miR-26a-5p
GO:0071930	negative regulation of transcription involved in G1/S phase of mitotic cell cycle	biological process	144455	E2F7	hsa-miR-26a-5p
GO:0035986	senescence-associated heterochromatin focus assembly	biological process	3159	HMGA1	hsa-miR-26a-5p
GO:0032286	central nervous system myelin maintenance	biological process	5728	PTEN	hsa-miR-26a-5p
GO:0032286	central nervous system myelin maintenance	biological process	79152	FA2H	hsa-miR-26a-5p
GO:0035985	senescence-associated heterochromatin focus	cellular component	3159	HMGA1	hsa-miR-26a-5p
GO:0003873	6-phosphofructo-2-kinase activity	molecular function	5208	PFKFB2	hsa-miR-26a-5p
GO:0003873	6-phosphofructo-2-kinase activity	molecular function	5209	PFKFB3	hsa-miR-26a-5p
GO:0019899	enzyme binding	molecular function	10277	UBE4B	hsa-miR-26a-5p
GO:0019899	enzyme binding	molecular function	23236	PLCB1	hsa-miR-26a-5p
GO:0019899	enzyme binding	molecular function	3159	HMGA1	hsa-miR-26a-5p
GO:0019899	enzyme binding	molecular function	3205	HOXA9	hsa-miR-26a-5p
GO:0019899	enzyme binding	molecular function	5074	PAWR	hsa-miR-26a-5p
GO:0019899	enzyme binding	molecular function	5532	PPP3CB	hsa-miR-26a-5p
GO:0019899	enzyme binding	molecular function	5580	PRKCD	hsa-miR-26a-5p
GO:0019899	enzyme binding	molecular function	5728	PTEN	hsa-miR-26a-5p
GO:0019899	enzyme binding	molecular function	5743	PTGS2	hsa-miR-26a-5p
GO:0019899	enzyme binding	molecular function	613	BCR	hsa-miR-26a-5p
GO:0046716	muscle cell homeostasis	biological process	4534	MTM1	hsa-miR-26a-5p
GO:0046716	muscle cell homeostasis	biological process	5532	PPP3CB	hsa-miR-26a-5p
GO:0008285	negative regulation of cell proliferation	biological process	130399	ACVR1C	hsa-miR-26a-5p
GO:0008285	negative regulation of cell proliferation	biological process	133	ADM	hsa-miR-26a-5p
GO:0008285	negative regulation of cell proliferation	biological process	144455	E2F7	hsa-miR-26a-5p
GO:0008285	negative regulation of cell proliferation	biological process	3159	HMGA1	hsa-miR-26a-5p
GO:0008285	negative regulation of cell proliferation	biological process	4086	SMAD1	hsa-miR-26a-5p
GO:0008285	negative regulation of cell proliferation	biological process	5074	PAWR	hsa-miR-26a-5p
GO:0008285	negative regulation of cell proliferation	biological process	5728	PTEN	hsa-miR-26a-5p
GO:0008285	negative regulation of cell proliferation	biological process	5743	PTGS2	hsa-miR-26a-5p
GO:0008285	negative regulation of cell proliferation	biological process	9231	DLG5	hsa-miR-26a-5p
GO:0008285	negative regulation of cell proliferation	biological process	94241	TP53INP1	hsa-miR-26a-5p
GO:0030509	BMP signaling pathway	biological process	4086	SMAD1	hsa-miR-26a-5p
GO:0030509	BMP signaling pathway	biological process	7321	UBE2D1	hsa-miR-26a-5p
GO:0030509	BMP signaling pathway	biological process	8239	USP9X	hsa-miR-26a-5p
GO:0030509	BMP signaling pathway	biological process	9958	USP15	hsa-miR-26a-5p
GO:0010508	positive regulation of autophagy	biological process	8408	ULK1	hsa-miR-26a-5p
GO:0010508	positive regulation of autophagy	biological process	92140	MTDH	hsa-miR-26a-5p
GO:0010508	positive regulation of autophagy	biological process	94241	TP53INP1	hsa-miR-26a-5p
GO:0070579	methylcytosine dioxygenase activity	molecular function	54790	TET2	hsa-miR-26a-5p
GO:0070579	methylcytosine dioxygenase activity	molecular function	80312	TET1	hsa-miR-26a-5p
GO:0006003	fructose 2,6-bisphosphate metabolic process	biological process	5208	PFKFB2	hsa-miR-26a-5p
GO:0006003	fructose 2,6-bisphosphate metabolic process	biological process	5209	PFKFB3	hsa-miR-26a-5p
GO:0060439	trachea morphogenesis	biological process	3202	HOXA5	hsa-miR-26a-5p
GO:0051318	G1 phase	biological process	23236	PLCB1	hsa-miR-26a-5p
GO:0045639	positive regulation of myeloid cell differentiation	biological process	182	JAG1	hsa-miR-26a-5p
GO:0045639	positive regulation of myeloid cell differentiation	biological process	3202	HOXA5	hsa-miR-26a-5p
GO:2000774	positive regulation of cellular senescence	biological process	3159	HMGA1	hsa-miR-26a-5p
GO:0007010	cytoskeleton organization	biological process	157922	CAMSAP1	hsa-miR-26a-5p
GO:0007010	cytoskeleton organization	biological process	2245	FGD1	hsa-miR-26a-5p
GO:0007010	cytoskeleton organization	biological process	30011	SH3KBP1	hsa-miR-26a-5p
GO:0007010	cytoskeleton organization	biological process	4139	MARK1	hsa-miR-26a-5p
GO:0007010	cytoskeleton organization	biological process	54014	BRWD1	hsa-miR-26a-5p
GO:0007010	cytoskeleton organization	biological process	58480	RHOU	hsa-miR-26a-5p
GO:0007010	cytoskeleton organization	biological process	832	CAPZB	hsa-miR-26a-5p
GO:0005737	cytoplasm	cellular component	10135	NAMPT	hsa-miR-26a-5p
GO:0005737	cytoplasm	cellular component	10138	YAF2	hsa-miR-26a-5p
GO:0005737	cytoplasm	cellular component	10277	UBE4B	hsa-miR-26a-5p
GO:0005737	cytoplasm	cellular component	10776	ARPP19	hsa-miR-26a-5p
GO:0005737	cytoplasm	cellular component	10777	ARPP21	hsa-miR-26a-5p
GO:0005737	cytoplasm	cellular component	133	ADM	hsa-miR-26a-5p
GO:0005737	cytoplasm	cellular component	1501	CTNND2	hsa-miR-26a-5p
GO:0005737	cytoplasm	cellular component	153222	CREBRF	hsa-miR-26a-5p
GO:0005737	cytoplasm	cellular component	154796	AMOT	hsa-miR-26a-5p
GO:0005737	cytoplasm	cellular component	157922	CAMSAP1	hsa-miR-26a-5p
GO:0005737	cytoplasm	cellular component	1965	EIF2S1	hsa-miR-26a-5p
GO:0005737	cytoplasm	cellular component	1982	EIF4G2	hsa-miR-26a-5p
GO:0005737	cytoplasm	cellular component	1983	EIF5	hsa-miR-26a-5p
GO:0005737	cytoplasm	cellular component	2060	EPS15	hsa-miR-26a-5p
GO:0005737	cytoplasm	cellular component	221662	RBM24	hsa-miR-26a-5p
GO:0005737	cytoplasm	cellular component	2245	FGD1	hsa-miR-26a-5p
GO:0005737	cytoplasm	cellular component	23122	CLASP2	hsa-miR-26a-5p
GO:0005737	cytoplasm	cellular component	23150	FRMD4B	hsa-miR-26a-5p
GO:0005737	cytoplasm	cellular component	23236	PLCB1	hsa-miR-26a-5p
GO:0005737	cytoplasm	cellular component	23294	ANKS1A	hsa-miR-26a-5p
GO:0005737	cytoplasm	cellular component	26059	ERC2	hsa-miR-26a-5p
GO:0005737	cytoplasm	cellular component	26207	PITPNC1	hsa-miR-26a-5p
GO:0005737	cytoplasm	cellular component	27152	INTU	hsa-miR-26a-5p
GO:0005737	cytoplasm	cellular component	27347	STK39	hsa-miR-26a-5p
GO:0005737	cytoplasm	cellular component	282991	BLOC1S2	hsa-miR-26a-5p
GO:0005737	cytoplasm	cellular component	28951	TRIB2	hsa-miR-26a-5p
GO:0005737	cytoplasm	cellular component	2932	GSK3B	hsa-miR-26a-5p
GO:0005737	cytoplasm	cellular component	29761	USP25	hsa-miR-26a-5p
GO:0005737	cytoplasm	cellular component	30011	SH3KBP1	hsa-miR-26a-5p
GO:0005737	cytoplasm	cellular component	3205	HOXA9	hsa-miR-26a-5p
GO:0005737	cytoplasm	cellular component	3248	HPGD	hsa-miR-26a-5p
GO:0005737	cytoplasm	cellular component	3775	KCNK1	hsa-miR-26a-5p
GO:0005737	cytoplasm	cellular component	4086	SMAD1	hsa-miR-26a-5p
GO:0005737	cytoplasm	cellular component	4133	MAP2	hsa-miR-26a-5p
GO:0005737	cytoplasm	cellular component	4139	MARK1	hsa-miR-26a-5p
GO:0005737	cytoplasm	cellular component	4170	MCL1	hsa-miR-26a-5p
GO:0005737	cytoplasm	cellular component	4534	MTM1	hsa-miR-26a-5p
GO:0005737	cytoplasm	cellular component	477	ATP1A2	hsa-miR-26a-5p
GO:0005737	cytoplasm	cellular component	5074	PAWR	hsa-miR-26a-5p
GO:0005737	cytoplasm	cellular component	5208	PFKFB2	hsa-miR-26a-5p
GO:0005737	cytoplasm	cellular component	5292	PIM1	hsa-miR-26a-5p
GO:0005737	cytoplasm	cellular component	54014	BRWD1	hsa-miR-26a-5p
GO:0005737	cytoplasm	cellular component	54897	CASZ1	hsa-miR-26a-5p
GO:0005737	cytoplasm	cellular component	55342	STRBP	hsa-miR-26a-5p
GO:0005737	cytoplasm	cellular component	55437	STRADB	hsa-miR-26a-5p
GO:0005737	cytoplasm	cellular component	55500	ETNK1	hsa-miR-26a-5p
GO:0005737	cytoplasm	cellular component	5580	PRKCD	hsa-miR-26a-5p
GO:0005737	cytoplasm	cellular component	5597	MAPK6	hsa-miR-26a-5p
GO:0005737	cytoplasm	cellular component	56899	ANKS1B	hsa-miR-26a-5p
GO:0005737	cytoplasm	cellular component	5728	PTEN	hsa-miR-26a-5p
GO:0005737	cytoplasm	cellular component	5743	PTGS2	hsa-miR-26a-5p
GO:0005737	cytoplasm	cellular component	5756	TWF1	hsa-miR-26a-5p
GO:0005737	cytoplasm	cellular component	57610	RANBP10	hsa-miR-26a-5p
GO:0005737	cytoplasm	cellular component	5783	PTPN13	hsa-miR-26a-5p
GO:0005737	cytoplasm	cellular component	5999	RGS4	hsa-miR-26a-5p
GO:0005737	cytoplasm	cellular component	6049	RNF6	hsa-miR-26a-5p
GO:0005737	cytoplasm	cellular component	6103	RPGR	hsa-miR-26a-5p
GO:0005737	cytoplasm	cellular component	6299	SALL1	hsa-miR-26a-5p
GO:0005737	cytoplasm	cellular component	65267	WNK3	hsa-miR-26a-5p
GO:0005737	cytoplasm	cellular component	6728	SRP19	hsa-miR-26a-5p
GO:0005737	cytoplasm	cellular component	7321	UBE2D1	hsa-miR-26a-5p
GO:0005737	cytoplasm	cellular component	775	CACNA1C	hsa-miR-26a-5p
GO:0005737	cytoplasm	cellular component	80155	NAA15	hsa-miR-26a-5p
GO:0005737	cytoplasm	cellular component	80204	FBXO11	hsa-miR-26a-5p
GO:0005737	cytoplasm	cellular component	8030	CCDC6	hsa-miR-26a-5p
GO:0005737	cytoplasm	cellular component	8099	CDK2AP1	hsa-miR-26a-5p
GO:0005737	cytoplasm	cellular component	8239	USP9X	hsa-miR-26a-5p
GO:0005737	cytoplasm	cellular component	832	CAPZB	hsa-miR-26a-5p
GO:0005737	cytoplasm	cellular component	8408	ULK1	hsa-miR-26a-5p
GO:0005737	cytoplasm	cellular component	84908	FAM136A	hsa-miR-26a-5p
GO:0005737	cytoplasm	cellular component	8661	EIF3A	hsa-miR-26a-5p
GO:0005737	cytoplasm	cellular component	91272	BOD1	hsa-miR-26a-5p
GO:0005737	cytoplasm	cellular component	92140	MTDH	hsa-miR-26a-5p
GO:0005737	cytoplasm	cellular component	9231	DLG5	hsa-miR-26a-5p
GO:0005737	cytoplasm	cellular component	9857	CEP350	hsa-miR-26a-5p
GO:0005737	cytoplasm	cellular component	9882	TBC1D4	hsa-miR-26a-5p
GO:0005737	cytoplasm	cellular component	9908	G3BP2	hsa-miR-26a-5p
GO:0005737	cytoplasm	cellular component	9958	USP15	hsa-miR-26a-5p
GO:0007275	multicellular organismal development	biological process	1501	CTNND2	hsa-miR-26a-5p
GO:0007275	multicellular organismal development	biological process	182	JAG1	hsa-miR-26a-5p
GO:0007275	multicellular organismal development	biological process	2245	FGD1	hsa-miR-26a-5p
GO:0007275	multicellular organismal development	biological process	22808	MRAS	hsa-miR-26a-5p
GO:0007275	multicellular organismal development	biological process	23401	FRAT2	hsa-miR-26a-5p
GO:0007275	multicellular organismal development	biological process	23670	TMEM2	hsa-miR-26a-5p
GO:0007275	multicellular organismal development	biological process	3205	HOXA9	hsa-miR-26a-5p
GO:0007275	multicellular organismal development	biological process	3221	HOXC4	hsa-miR-26a-5p
GO:0007275	multicellular organismal development	biological process	4170	MCL1	hsa-miR-26a-5p
GO:0007275	multicellular organismal development	biological process	5292	PIM1	hsa-miR-26a-5p
GO:0007275	multicellular organismal development	biological process	55342	STRBP	hsa-miR-26a-5p
GO:0007275	multicellular organismal development	biological process	58524	DMRT3	hsa-miR-26a-5p
GO:0007275	multicellular organismal development	biological process	80031	SEMA6D	hsa-miR-26a-5p
GO:0004221	ubiquitin thiolesterase activity	molecular function	29761	USP25	hsa-miR-26a-5p
GO:0004221	ubiquitin thiolesterase activity	molecular function	57695	USP37	hsa-miR-26a-5p
GO:0004221	ubiquitin thiolesterase activity	molecular function	8239	USP9X	hsa-miR-26a-5p
GO:0004221	ubiquitin thiolesterase activity	molecular function	9958	USP15	hsa-miR-26a-5p
GO:0004221	ubiquitin thiolesterase activity	molecular function	9960	USP3	hsa-miR-26a-5p
GO:0031175	neuron projection development	biological process	10277	UBE4B	hsa-miR-26a-5p
GO:0031175	neuron projection development	biological process	282991	BLOC1S2	hsa-miR-26a-5p
GO:0031175	neuron projection development	biological process	4133	MAP2	hsa-miR-26a-5p
GO:0031175	neuron projection development	biological process	8408	ULK1	hsa-miR-26a-5p
GO:0060612	adipose tissue development	biological process	10135	NAMPT	hsa-miR-26a-5p
GO:0060612	adipose tissue development	biological process	1386	ATF2	hsa-miR-26a-5p
GO:0007612	learning	biological process	1501	CTNND2	hsa-miR-26a-5p
GO:0007612	learning	biological process	23236	PLCB1	hsa-miR-26a-5p
GO:0007612	learning	biological process	5532	PPP3CB	hsa-miR-26a-5p
GO:0007612	learning	biological process	5743	PTGS2	hsa-miR-26a-5p
GO:0004331	fructose-2,6-bisphosphate 2-phosphatase activity	molecular function	5208	PFKFB2	hsa-miR-26a-5p
GO:0004331	fructose-2,6-bisphosphate 2-phosphatase activity	molecular function	5209	PFKFB3	hsa-miR-26a-5p
GO:0080111	DNA demethylation	biological process	54790	TET2	hsa-miR-26a-5p
GO:0080111	DNA demethylation	biological process	80312	TET1	hsa-miR-26a-5p
GO:0031102	neuron projection regeneration	biological process	133	ADM	hsa-miR-26a-5p
GO:0031102	neuron projection regeneration	biological process	8408	ULK1	hsa-miR-26a-5p
GO:0048671	negative regulation of collateral sprouting	biological process	8408	ULK1	hsa-miR-26a-5p
GO:0048671	negative regulation of collateral sprouting	biological process	9706	ULK2	hsa-miR-26a-5p
GO:0003680	AT DNA binding	molecular function	3159	HMGA1	hsa-miR-26a-5p
GO:0035497	cAMP response element binding	molecular function	1386	ATF2	hsa-miR-26a-5p
GO:0004843	ubiquitin-specific protease activity	molecular function	29761	USP25	hsa-miR-26a-5p
GO:0004843	ubiquitin-specific protease activity	molecular function	57695	USP37	hsa-miR-26a-5p
GO:0004843	ubiquitin-specific protease activity	molecular function	9958	USP15	hsa-miR-26a-5p
GO:0004843	ubiquitin-specific protease activity	molecular function	9960	USP3	hsa-miR-26a-5p
GO:0032855	positive regulation of Rac GTPase activity	biological process	2932	GSK3B	hsa-miR-26a-5p
GO:0032855	positive regulation of Rac GTPase activity	biological process	613	BCR	hsa-miR-26a-5p
GO:0032855	positive regulation of Rac GTPase activity	biological process	9732	DOCK4	hsa-miR-26a-5p
GO:0042594	response to starvation	biological process	133	ADM	hsa-miR-26a-5p
GO:0042594	response to starvation	biological process	8408	ULK1	hsa-miR-26a-5p
GO:0042594	response to starvation	biological process	9706	ULK2	hsa-miR-26a-5p
GO:0009749	response to glucose stimulus	biological process	130399	ACVR1C	hsa-miR-26a-5p
GO:0009749	response to glucose stimulus	biological process	5208	PFKFB2	hsa-miR-26a-5p
GO:0009749	response to glucose stimulus	biological process	5580	PRKCD	hsa-miR-26a-5p
GO:0042127	regulation of cell proliferation	biological process	182	JAG1	hsa-miR-26a-5p
GO:0042127	regulation of cell proliferation	biological process	2146	EZH2	hsa-miR-26a-5p
GO:0042127	regulation of cell proliferation	biological process	5743	PTGS2	hsa-miR-26a-5p
GO:0042127	regulation of cell proliferation	biological process	79152	FA2H	hsa-miR-26a-5p
GO:0051726	regulation of cell cycle	biological process	5728	PTEN	hsa-miR-26a-5p
GO:0051726	regulation of cell cycle	biological process	5743	PTGS2	hsa-miR-26a-5p
GO:0051726	regulation of cell cycle	biological process	613	BCR	hsa-miR-26a-5p
GO:0040019	positive regulation of embryonic development	biological process	154796	AMOT	hsa-miR-26a-5p
GO:0040019	positive regulation of embryonic development	biological process	23236	PLCB1	hsa-miR-26a-5p
GO:0008331	high voltage-gated calcium channel activity	molecular function	775	CACNA1C	hsa-miR-26a-5p
GO:0008331	high voltage-gated calcium channel activity	molecular function	785	CACNB4	hsa-miR-26a-5p
GO:0004438	phosphatidylinositol-3-phosphatase activity	molecular function	4534	MTM1	hsa-miR-26a-5p
GO:0004438	phosphatidylinositol-3-phosphatase activity	molecular function	5728	PTEN	hsa-miR-26a-5p
GO:0005856	cytoskeleton	cellular component	2245	FGD1	hsa-miR-26a-5p
GO:0005856	cytoskeleton	cellular component	23150	FRMD4B	hsa-miR-26a-5p
GO:0005856	cytoskeleton	cellular component	23657	SLC7A11	hsa-miR-26a-5p
GO:0005856	cytoskeleton	cellular component	26059	ERC2	hsa-miR-26a-5p
GO:0005856	cytoskeleton	cellular component	27347	STK39	hsa-miR-26a-5p
GO:0005856	cytoskeleton	cellular component	28951	TRIB2	hsa-miR-26a-5p
GO:0005856	cytoskeleton	cellular component	30011	SH3KBP1	hsa-miR-26a-5p
GO:0005856	cytoskeleton	cellular component	4139	MARK1	hsa-miR-26a-5p
GO:0005856	cytoskeleton	cellular component	57475	PLEKHH1	hsa-miR-26a-5p
GO:0005856	cytoskeleton	cellular component	5783	PTPN13	hsa-miR-26a-5p
GO:0005856	cytoskeleton	cellular component	8030	CCDC6	hsa-miR-26a-5p
GO:0005856	cytoskeleton	cellular component	832	CAPZB	hsa-miR-26a-5p
GO:0005515	protein binding	molecular function	10138	YAF2	hsa-miR-26a-5p
GO:0005515	protein binding	molecular function	10277	UBE4B	hsa-miR-26a-5p
GO:0005515	protein binding	molecular function	10613	ERLIN1	hsa-miR-26a-5p
GO:0005515	protein binding	molecular function	10762	NUP50	hsa-miR-26a-5p
GO:0005515	protein binding	molecular function	117178	SSX2IP	hsa-miR-26a-5p
GO:0005515	protein binding	molecular function	1278	COL1A2	hsa-miR-26a-5p
GO:0005515	protein binding	molecular function	130507	UBR3	hsa-miR-26a-5p
GO:0005515	protein binding	molecular function	133	ADM	hsa-miR-26a-5p
GO:0005515	protein binding	molecular function	134218	DNAJC21	hsa-miR-26a-5p
GO:0005515	protein binding	molecular function	1386	ATF2	hsa-miR-26a-5p
GO:0005515	protein binding	molecular function	1501	CTNND2	hsa-miR-26a-5p
GO:0005515	protein binding	molecular function	153222	CREBRF	hsa-miR-26a-5p
GO:0005515	protein binding	molecular function	154796	AMOT	hsa-miR-26a-5p
GO:0005515	protein binding	molecular function	182	JAG1	hsa-miR-26a-5p
GO:0005515	protein binding	molecular function	1965	EIF2S1	hsa-miR-26a-5p
GO:0005515	protein binding	molecular function	1982	EIF4G2	hsa-miR-26a-5p
GO:0005515	protein binding	molecular function	205564	SENP5	hsa-miR-26a-5p
GO:0005515	protein binding	molecular function	2060	EPS15	hsa-miR-26a-5p
GO:0005515	protein binding	molecular function	2146	EZH2	hsa-miR-26a-5p
GO:0005515	protein binding	molecular function	222484	LNX2	hsa-miR-26a-5p
GO:0005515	protein binding	molecular function	2245	FGD1	hsa-miR-26a-5p
GO:0005515	protein binding	molecular function	22808	MRAS	hsa-miR-26a-5p
GO:0005515	protein binding	molecular function	23122	CLASP2	hsa-miR-26a-5p
GO:0005515	protein binding	molecular function	23150	FRMD4B	hsa-miR-26a-5p
GO:0005515	protein binding	molecular function	23168	RTF1	hsa-miR-26a-5p
GO:0005515	protein binding	molecular function	23236	PLCB1	hsa-miR-26a-5p
GO:0005515	protein binding	molecular function	23657	SLC7A11	hsa-miR-26a-5p
GO:0005515	protein binding	molecular function	257397	TAB3	hsa-miR-26a-5p
GO:0005515	protein binding	molecular function	26059	ERC2	hsa-miR-26a-5p
GO:0005515	protein binding	molecular function	26086	GPSM1	hsa-miR-26a-5p
GO:0005515	protein binding	molecular function	26207	PITPNC1	hsa-miR-26a-5p
GO:0005515	protein binding	molecular function	26973	CHORDC1	hsa-miR-26a-5p
GO:0005515	protein binding	molecular function	27347	STK39	hsa-miR-26a-5p
GO:0005515	protein binding	molecular function	282991	BLOC1S2	hsa-miR-26a-5p
GO:0005515	protein binding	molecular function	286410	ATP11C	hsa-miR-26a-5p
GO:0005515	protein binding	molecular function	2932	GSK3B	hsa-miR-26a-5p
GO:0005515	protein binding	molecular function	29761	USP25	hsa-miR-26a-5p
GO:0005515	protein binding	molecular function	29994	BAZ2B	hsa-miR-26a-5p
GO:0005515	protein binding	molecular function	30011	SH3KBP1	hsa-miR-26a-5p
GO:0005515	protein binding	molecular function	3082	HGF	hsa-miR-26a-5p
GO:0005515	protein binding	molecular function	3159	HMGA1	hsa-miR-26a-5p
GO:0005515	protein binding	molecular function	3202	HOXA5	hsa-miR-26a-5p
GO:0005515	protein binding	molecular function	3205	HOXA9	hsa-miR-26a-5p
GO:0005515	protein binding	molecular function	341359	SYT10	hsa-miR-26a-5p
GO:0005515	protein binding	molecular function	3625	INHBB	hsa-miR-26a-5p
GO:0005515	protein binding	molecular function	3759	KCNJ2	hsa-miR-26a-5p
GO:0005515	protein binding	molecular function	4086	SMAD1	hsa-miR-26a-5p
GO:0005515	protein binding	molecular function	4133	MAP2	hsa-miR-26a-5p
GO:0005515	protein binding	molecular function	4170	MCL1	hsa-miR-26a-5p
GO:0005515	protein binding	molecular function	4345	CD200	hsa-miR-26a-5p
GO:0005515	protein binding	molecular function	477	ATP1A2	hsa-miR-26a-5p
GO:0005515	protein binding	molecular function	5074	PAWR	hsa-miR-26a-5p
GO:0005515	protein binding	molecular function	5101	PCDH9	hsa-miR-26a-5p
GO:0005515	protein binding	molecular function	5208	PFKFB2	hsa-miR-26a-5p
GO:0005515	protein binding	molecular function	5292	PIM1	hsa-miR-26a-5p
GO:0005515	protein binding	molecular function	53981	CPSF2	hsa-miR-26a-5p
GO:0005515	protein binding	molecular function	54014	BRWD1	hsa-miR-26a-5p
GO:0005515	protein binding	molecular function	54829	ASPN	hsa-miR-26a-5p
GO:0005515	protein binding	molecular function	55161	TMEM33	hsa-miR-26a-5p
GO:0005515	protein binding	molecular function	5532	PPP3CB	hsa-miR-26a-5p
GO:0005515	protein binding	molecular function	55437	STRADB	hsa-miR-26a-5p
GO:0005515	protein binding	molecular function	5580	PRKCD	hsa-miR-26a-5p
GO:0005515	protein binding	molecular function	55917	CTTNBP2NL	hsa-miR-26a-5p
GO:0005515	protein binding	molecular function	5597	MAPK6	hsa-miR-26a-5p
GO:0005515	protein binding	molecular function	57161	PELI2	hsa-miR-26a-5p
GO:0005515	protein binding	molecular function	5728	PTEN	hsa-miR-26a-5p
GO:0005515	protein binding	molecular function	5743	PTGS2	hsa-miR-26a-5p
GO:0005515	protein binding	molecular function	57522	SRGAP1	hsa-miR-26a-5p
GO:0005515	protein binding	molecular function	57695	USP37	hsa-miR-26a-5p
GO:0005515	protein binding	molecular function	57822	GRHL3	hsa-miR-26a-5p
GO:0005515	protein binding	molecular function	5783	PTPN13	hsa-miR-26a-5p
GO:0005515	protein binding	molecular function	58480	RHOU	hsa-miR-26a-5p
GO:0005515	protein binding	molecular function	58487	CREBZF	hsa-miR-26a-5p
GO:0005515	protein binding	molecular function	5906	RAP1A	hsa-miR-26a-5p
GO:0005515	protein binding	molecular function	5954	RCN1	hsa-miR-26a-5p
GO:0005515	protein binding	molecular function	6049	RNF6	hsa-miR-26a-5p
GO:0005515	protein binding	molecular function	6103	RPGR	hsa-miR-26a-5p
GO:0005515	protein binding	molecular function	613	BCR	hsa-miR-26a-5p
GO:0005515	protein binding	molecular function	6299	SALL1	hsa-miR-26a-5p
GO:0005515	protein binding	molecular function	64756	ATPAF1	hsa-miR-26a-5p
GO:0005515	protein binding	molecular function	65267	WNK3	hsa-miR-26a-5p
GO:0005515	protein binding	molecular function	7222	TRPC3	hsa-miR-26a-5p
GO:0005515	protein binding	molecular function	7321	UBE2D1	hsa-miR-26a-5p
GO:0005515	protein binding	molecular function	775	CACNA1C	hsa-miR-26a-5p
GO:0005515	protein binding	molecular function	785	CACNB4	hsa-miR-26a-5p
GO:0005515	protein binding	molecular function	79094	CHAC1	hsa-miR-26a-5p
GO:0005515	protein binding	molecular function	80155	NAA15	hsa-miR-26a-5p
GO:0005515	protein binding	molecular function	80204	FBXO11	hsa-miR-26a-5p
GO:0005515	protein binding	molecular function	8239	USP9X	hsa-miR-26a-5p
GO:0005515	protein binding	molecular function	832	CAPZB	hsa-miR-26a-5p
GO:0005515	protein binding	molecular function	8408	ULK1	hsa-miR-26a-5p
GO:0005515	protein binding	molecular function	8661	EIF3A	hsa-miR-26a-5p
GO:0005515	protein binding	molecular function	8728	ADAM19	hsa-miR-26a-5p
GO:0005515	protein binding	molecular function	92140	MTDH	hsa-miR-26a-5p
GO:0005515	protein binding	molecular function	94241	TP53INP1	hsa-miR-26a-5p
GO:0005515	protein binding	molecular function	9465	AKAP7	hsa-miR-26a-5p
GO:0005515	protein binding	molecular function	9706	ULK2	hsa-miR-26a-5p
GO:0005515	protein binding	molecular function	9732	DOCK4	hsa-miR-26a-5p
GO:0016525	negative regulation of angiogenesis	biological process	154796	AMOT	hsa-miR-26a-5p
GO:0016525	negative regulation of angiogenesis	biological process	23213	SULF1	hsa-miR-26a-5p
GO:0016525	negative regulation of angiogenesis	biological process	3202	HOXA5	hsa-miR-26a-5p
GO:0035094	response to nicotine	biological process	23657	SLC7A11	hsa-miR-26a-5p
GO:0035094	response to nicotine	biological process	3775	KCNK1	hsa-miR-26a-5p
GO:0035094	response to nicotine	biological process	477	ATP1A2	hsa-miR-26a-5p
GO:0043005	neuron projection	cellular component	23294	ANKS1A	hsa-miR-26a-5p
GO:0043005	neuron projection	cellular component	30011	SH3KBP1	hsa-miR-26a-5p
GO:0043005	neuron projection	cellular component	4133	MAP2	hsa-miR-26a-5p
GO:0043005	neuron projection	cellular component	477	ATP1A2	hsa-miR-26a-5p
GO:0043005	neuron projection	cellular component	5728	PTEN	hsa-miR-26a-5p
GO:0043005	neuron projection	cellular component	5743	PTGS2	hsa-miR-26a-5p
GO:0043005	neuron projection	cellular component	5783	PTPN13	hsa-miR-26a-5p
GO:0043005	neuron projection	cellular component	8408	ULK1	hsa-miR-26a-5p
GO:0016322	neuron remodeling	biological process	23294	ANKS1A	hsa-miR-26a-5p
GO:0016322	neuron remodeling	biological process	59277	NTN4	hsa-miR-26a-5p
GO:0007183	SMAD protein complex assembly	biological process	4086	SMAD1	hsa-miR-26a-5p
GO:2000134	negative regulation of G1/S transition of mitotic cell cycle	biological process	144455	E2F7	hsa-miR-26a-5p
GO:2000134	negative regulation of G1/S transition of mitotic cell cycle	biological process	5728	PTEN	hsa-miR-26a-5p
GO:0030837	negative regulation of actin filament polymerization	biological process	5580	PRKCD	hsa-miR-26a-5p
GO:0030837	negative regulation of actin filament polymerization	biological process	5756	TWF1	hsa-miR-26a-5p
GO:2000573	positive regulation of DNA biosynthetic process	biological process	3082	HGF	hsa-miR-26a-5p
GO:0005516	calmodulin binding	molecular function	10777	ARPP21	hsa-miR-26a-5p
GO:0005516	calmodulin binding	molecular function	23236	PLCB1	hsa-miR-26a-5p
GO:0005516	calmodulin binding	molecular function	4133	MAP2	hsa-miR-26a-5p
GO:0005516	calmodulin binding	molecular function	5532	PPP3CB	hsa-miR-26a-5p
GO:0005516	calmodulin binding	molecular function	5999	RGS4	hsa-miR-26a-5p
GO:0005516	calmodulin binding	molecular function	775	CACNA1C	hsa-miR-26a-5p
GO:0045202	synapse	cellular component	150	ADRA2A	hsa-miR-30c-5p
GO:0045202	synapse	cellular component	22839	DLGAP4	hsa-miR-30c-5p
GO:0045202	synapse	cellular component	23504	RIMBP2	hsa-miR-30c-5p
GO:0045202	synapse	cellular component	55607	PPP1R9A	hsa-miR-30c-5p
GO:0045202	synapse	cellular component	6453	ITSN1	hsa-miR-30c-5p
GO:0045202	synapse	cellular component	7329	UBE2I	hsa-miR-30c-5p
GO:0045202	synapse	cellular component	8618	CADPS	hsa-miR-30c-5p
GO:0045202	synapse	cellular component	9143	SYNGR3	hsa-miR-30c-5p
GO:0045202	synapse	cellular component	9229	DLGAP1	hsa-miR-30c-5p
GO:0045202	synapse	cellular component	9863	MAGI2	hsa-miR-30c-5p
GO:0045202	synapse	cellular component	989	41889	hsa-miR-30c-5p
GO:0005515	protein binding	molecular function	10484	SEC23A	hsa-miR-30c-5p
GO:0005515	protein binding	molecular function	10613	ERLIN1	hsa-miR-30c-5p
GO:0005515	protein binding	molecular function	10718	NRG3	hsa-miR-30c-5p
GO:0005515	protein binding	molecular function	10725	NFAT5	hsa-miR-30c-5p
GO:0005515	protein binding	molecular function	1073	CFL2	hsa-miR-30c-5p
GO:0005515	protein binding	molecular function	10735	STAG2	hsa-miR-30c-5p
GO:0005515	protein binding	molecular function	1105	CHD1	hsa-miR-30c-5p
GO:0005515	protein binding	molecular function	11052	CPSF6	hsa-miR-30c-5p
GO:0005515	protein binding	molecular function	11069	RAPGEF4	hsa-miR-30c-5p
GO:0005515	protein binding	molecular function	112574	SNX18	hsa-miR-30c-5p
GO:0005515	protein binding	molecular function	113263	GLCCI1	hsa-miR-30c-5p
GO:0005515	protein binding	molecular function	117178	SSX2IP	hsa-miR-30c-5p
GO:0005515	protein binding	molecular function	1176	AP3S1	hsa-miR-30c-5p
GO:0005515	protein binding	molecular function	1305	COL13A1	hsa-miR-30c-5p
GO:0005515	protein binding	molecular function	133522	PPARGC1B	hsa-miR-30c-5p
GO:0005515	protein binding	molecular function	140739	UBE2F	hsa-miR-30c-5p
GO:0005515	protein binding	molecular function	1452	CSNK1A1	hsa-miR-30c-5p
GO:0005515	protein binding	molecular function	150	ADRA2A	hsa-miR-30c-5p
GO:0005515	protein binding	molecular function	1501	CTNND2	hsa-miR-30c-5p
GO:0005515	protein binding	molecular function	151188	ARL6IP6	hsa-miR-30c-5p
GO:0005515	protein binding	molecular function	167153	PAPD4	hsa-miR-30c-5p
GO:0005515	protein binding	molecular function	1788	DNMT3A	hsa-miR-30c-5p
GO:0005515	protein binding	molecular function	1808	DPYSL2	hsa-miR-30c-5p
GO:0005515	protein binding	molecular function	196441	ZFC3H1	hsa-miR-30c-5p
GO:0005515	protein binding	molecular function	2009	EML1	hsa-miR-30c-5p
GO:0005515	protein binding	molecular function	2035	EPB41	hsa-miR-30c-5p
GO:0005515	protein binding	molecular function	2054	STX2	hsa-miR-30c-5p
GO:0005515	protein binding	molecular function	2078	ERG	hsa-miR-30c-5p
GO:0005515	protein binding	molecular function	2191	FAP	hsa-miR-30c-5p
GO:0005515	protein binding	molecular function	222546	RFX6	hsa-miR-30c-5p
GO:0005515	protein binding	molecular function	22839	DLGAP4	hsa-miR-30c-5p
GO:0005515	protein binding	molecular function	22844	FRMPD1	hsa-miR-30c-5p
GO:0005515	protein binding	molecular function	22877	MLXIP	hsa-miR-30c-5p
GO:0005515	protein binding	molecular function	2290	FOXG1	hsa-miR-30c-5p
GO:0005515	protein binding	molecular function	23263	MCF2L	hsa-miR-30c-5p
GO:0005515	protein binding	molecular function	23327	NEDD4L	hsa-miR-30c-5p
GO:0005515	protein binding	molecular function	23504	RIMBP2	hsa-miR-30c-5p
GO:0005515	protein binding	molecular function	23682	RAB38	hsa-miR-30c-5p
GO:0005515	protein binding	molecular function	253943	YTHDF3	hsa-miR-30c-5p
GO:0005515	protein binding	molecular function	25977	NECAP1	hsa-miR-30c-5p
GO:0005515	protein binding	molecular function	27125	AFF4	hsa-miR-30c-5p
GO:0005515	protein binding	molecular function	27252	KLHL20	hsa-miR-30c-5p
GO:0005515	protein binding	molecular function	27253	PCDH17	hsa-miR-30c-5p
GO:0005515	protein binding	molecular function	27347	STK39	hsa-miR-30c-5p
GO:0005515	protein binding	molecular function	27443	CECR2	hsa-miR-30c-5p
GO:0005515	protein binding	molecular function	2771	GNAI2	hsa-miR-30c-5p
GO:0005515	protein binding	molecular function	286133	SCARA5	hsa-miR-30c-5p
GO:0005515	protein binding	molecular function	2965	GTF2H1	hsa-miR-30c-5p
GO:0005515	protein binding	molecular function	29855	UBN1	hsa-miR-30c-5p
GO:0005515	protein binding	molecular function	3455	IFNAR2	hsa-miR-30c-5p
GO:0005515	protein binding	molecular function	3552	IL1A	hsa-miR-30c-5p
GO:0005515	protein binding	molecular function	3655	ITGA6	hsa-miR-30c-5p
GO:0005515	protein binding	molecular function	3662	IRF4	hsa-miR-30c-5p
GO:0005515	protein binding	molecular function	3714	JAG2	hsa-miR-30c-5p
GO:0005515	protein binding	molecular function	3768	KCNJ12	hsa-miR-30c-5p
GO:0005515	protein binding	molecular function	388	RHOB	hsa-miR-30c-5p
GO:0005515	protein binding	molecular function	389421	LIN28B	hsa-miR-30c-5p
GO:0005515	protein binding	molecular function	3977	LIFR	hsa-miR-30c-5p
GO:0005515	protein binding	molecular function	4026	LPP	hsa-miR-30c-5p
GO:0005515	protein binding	molecular function	4144	MAT2A	hsa-miR-30c-5p
GO:0005515	protein binding	molecular function	4217	MAP3K5	hsa-miR-30c-5p
GO:0005515	protein binding	molecular function	4628	MYH10	hsa-miR-30c-5p
GO:0005515	protein binding	molecular function	4659	PPP1R12A	hsa-miR-30c-5p
GO:0005515	protein binding	molecular function	4684	NCAM1	hsa-miR-30c-5p
GO:0005515	protein binding	molecular function	4734	NEDD4	hsa-miR-30c-5p
GO:0005515	protein binding	molecular function	4747	NEFL	hsa-miR-30c-5p
GO:0005515	protein binding	molecular function	490	ATP2B1	hsa-miR-30c-5p
GO:0005515	protein binding	molecular function	491	ATP2B2	hsa-miR-30c-5p
GO:0005515	protein binding	molecular function	4929	NR4A2	hsa-miR-30c-5p
GO:0005515	protein binding	molecular function	5074	PAWR	hsa-miR-30c-5p
GO:0005515	protein binding	molecular function	51455	REV1	hsa-miR-30c-5p
GO:0005515	protein binding	molecular function	51655	RASD1	hsa-miR-30c-5p
GO:0005515	protein binding	molecular function	51742	ARID4B	hsa-miR-30c-5p
GO:0005515	protein binding	molecular function	5217	PFN2	hsa-miR-30c-5p
GO:0005515	protein binding	molecular function	5277	PIGA	hsa-miR-30c-5p
GO:0005515	protein binding	molecular function	5293	PIK3CD	hsa-miR-30c-5p
GO:0005515	protein binding	molecular function	53616	ADAM22	hsa-miR-30c-5p
GO:0005515	protein binding	molecular function	54014	BRWD1	hsa-miR-30c-5p
GO:0005515	protein binding	molecular function	54567	DLL4	hsa-miR-30c-5p
GO:0005515	protein binding	molecular function	54882	ANKHD1	hsa-miR-30c-5p
GO:0005515	protein binding	molecular function	55432	YOD1	hsa-miR-30c-5p
GO:0005515	protein binding	molecular function	55607	PPP1R9A	hsa-miR-30c-5p
GO:0005515	protein binding	molecular function	55636	CHD7	hsa-miR-30c-5p
GO:0005515	protein binding	molecular function	56301	SLC7A10	hsa-miR-30c-5p
GO:0005515	protein binding	molecular function	56648	EIF5A2	hsa-miR-30c-5p
GO:0005515	protein binding	molecular function	5713	PSMD7	hsa-miR-30c-5p
GO:0005515	protein binding	molecular function	57147	SCYL3	hsa-miR-30c-5p
GO:0005515	protein binding	molecular function	5738	PTGFRN	hsa-miR-30c-5p
GO:0005515	protein binding	molecular function	57620	STIM2	hsa-miR-30c-5p
GO:0005515	protein binding	molecular function	57630	SH3RF1	hsa-miR-30c-5p
GO:0005515	protein binding	molecular function	57695	USP37	hsa-miR-30c-5p
GO:0005515	protein binding	molecular function	57718	PPP4R4	hsa-miR-30c-5p
GO:0005515	protein binding	molecular function	57763	ANKRA2	hsa-miR-30c-5p
GO:0005515	protein binding	molecular function	5783	PTPN13	hsa-miR-30c-5p
GO:0005515	protein binding	molecular function	58508	KMT2C	hsa-miR-30c-5p
GO:0005515	protein binding	molecular function	5887	RAD23B	hsa-miR-30c-5p
GO:0005515	protein binding	molecular function	5908	RAP1B	hsa-miR-30c-5p
GO:0005515	protein binding	molecular function	5916	RARG	hsa-miR-30c-5p
GO:0005515	protein binding	molecular function	5921	RASA1	hsa-miR-30c-5p
GO:0005515	protein binding	molecular function	607	BCL9	hsa-miR-30c-5p
GO:0005515	protein binding	molecular function	6196	RPS6KA2	hsa-miR-30c-5p
GO:0005515	protein binding	molecular function	6236	RRAD	hsa-miR-30c-5p
GO:0005515	protein binding	molecular function	639	PRDM1	hsa-miR-30c-5p
GO:0005515	protein binding	molecular function	6432	SRSF7	hsa-miR-30c-5p
GO:0005515	protein binding	molecular function	6453	ITSN1	hsa-miR-30c-5p
GO:0005515	protein binding	molecular function	64780	MICAL1	hsa-miR-30c-5p
GO:0005515	protein binding	molecular function	64919	BCL11B	hsa-miR-30c-5p
GO:0005515	protein binding	molecular function	6615	SNAI1	hsa-miR-30c-5p
GO:0005515	protein binding	molecular function	665	BNIP3L	hsa-miR-30c-5p
GO:0005515	protein binding	molecular function	6662	SOX9	hsa-miR-30c-5p
GO:0005515	protein binding	molecular function	70	ACTC1	hsa-miR-30c-5p
GO:0005515	protein binding	molecular function	7027	TFDP1	hsa-miR-30c-5p
GO:0005515	protein binding	molecular function	7071	KLF10	hsa-miR-30c-5p
GO:0005515	protein binding	molecular function	7072	TIA1	hsa-miR-30c-5p
GO:0005515	protein binding	molecular function	7329	UBE2I	hsa-miR-30c-5p
GO:0005515	protein binding	molecular function	7336	UBE2V2	hsa-miR-30c-5p
GO:0005515	protein binding	molecular function	7456	WIPF1	hsa-miR-30c-5p
GO:0005515	protein binding	molecular function	7514	XPO1	hsa-miR-30c-5p
GO:0005515	protein binding	molecular function	7534	YWHAZ	hsa-miR-30c-5p
GO:0005515	protein binding	molecular function	7552	ZNF711	hsa-miR-30c-5p
GO:0005515	protein binding	molecular function	7681	MKRN3	hsa-miR-30c-5p
GO:0005515	protein binding	molecular function	79443	FYCO1	hsa-miR-30c-5p
GO:0005515	protein binding	molecular function	79727	LIN28A	hsa-miR-30c-5p
GO:0005515	protein binding	molecular function	7976	FZD3	hsa-miR-30c-5p
GO:0005515	protein binding	molecular function	799	CALCR	hsa-miR-30c-5p
GO:0005515	protein binding	molecular function	80309	SPHKAP	hsa-miR-30c-5p
GO:0005515	protein binding	molecular function	80335	WDR82	hsa-miR-30c-5p
GO:0005515	protein binding	molecular function	80854	SETD7	hsa-miR-30c-5p
GO:0005515	protein binding	molecular function	813	CALU	hsa-miR-30c-5p
GO:0005515	protein binding	molecular function	81565	NDEL1	hsa-miR-30c-5p
GO:0005515	protein binding	molecular function	817	CAMK2D	hsa-miR-30c-5p
GO:0005515	protein binding	molecular function	8204	NRIP1	hsa-miR-30c-5p
GO:0005515	protein binding	molecular function	8301	PICALM	hsa-miR-30c-5p
GO:0005515	protein binding	molecular function	833	CARS	hsa-miR-30c-5p
GO:0005515	protein binding	molecular function	8411	EEA1	hsa-miR-30c-5p
GO:0005515	protein binding	molecular function	84159	ARID5B	hsa-miR-30c-5p
GO:0005515	protein binding	molecular function	84333	PCGF5	hsa-miR-30c-5p
GO:0005515	protein binding	molecular function	8453	CUL2	hsa-miR-30c-5p
GO:0005515	protein binding	molecular function	84733	CBX2	hsa-miR-30c-5p
GO:0005515	protein binding	molecular function	84937	ZNRF1	hsa-miR-30c-5p
GO:0005515	protein binding	molecular function	85369	STRIP1	hsa-miR-30c-5p
GO:0005515	protein binding	molecular function	85403	EAF1	hsa-miR-30c-5p
GO:0005515	protein binding	molecular function	860	RUNX2	hsa-miR-30c-5p
GO:0005515	protein binding	molecular function	861	RUNX1	hsa-miR-30c-5p
GO:0005515	protein binding	molecular function	8618	CADPS	hsa-miR-30c-5p
GO:0005515	protein binding	molecular function	8678	BECN1	hsa-miR-30c-5p
GO:0005515	protein binding	molecular function	8726	EED	hsa-miR-30c-5p
GO:0005515	protein binding	molecular function	8728	ADAM19	hsa-miR-30c-5p
GO:0005515	protein binding	molecular function	8766	RAB11A	hsa-miR-30c-5p
GO:0005515	protein binding	molecular function	8864	PER2	hsa-miR-30c-5p
GO:0005515	protein binding	molecular function	8974	P4HA2	hsa-miR-30c-5p
GO:0005515	protein binding	molecular function	90	ACVR1	hsa-miR-30c-5p
GO:0005515	protein binding	molecular function	9021	SOCS3	hsa-miR-30c-5p
GO:0005515	protein binding	molecular function	9134	CCNE2	hsa-miR-30c-5p
GO:0005515	protein binding	molecular function	9143	SYNGR3	hsa-miR-30c-5p
GO:0005515	protein binding	molecular function	91746	YTHDC1	hsa-miR-30c-5p
GO:0005515	protein binding	molecular function	92140	MTDH	hsa-miR-30c-5p
GO:0005515	protein binding	molecular function	9215	LARGE	hsa-miR-30c-5p
GO:0005515	protein binding	molecular function	9218	VAPA	hsa-miR-30c-5p
GO:0005515	protein binding	molecular function	9229	DLGAP1	hsa-miR-30c-5p
GO:0005515	protein binding	molecular function	9444	QKI	hsa-miR-30c-5p
GO:0005515	protein binding	molecular function	9448	MAP4K4	hsa-miR-30c-5p
GO:0005515	protein binding	molecular function	9474	ATG5	hsa-miR-30c-5p
GO:0005515	protein binding	molecular function	9575	CLOCK	hsa-miR-30c-5p
GO:0005515	protein binding	molecular function	9644	SH3PXD2A	hsa-miR-30c-5p
GO:0005515	protein binding	molecular function	9690	UBE3C	hsa-miR-30c-5p
GO:0005515	protein binding	molecular function	9729	KIAA0408	hsa-miR-30c-5p
GO:0005515	protein binding	molecular function	9734	HDAC9	hsa-miR-30c-5p
GO:0005515	protein binding	molecular function	9749	PHACTR2	hsa-miR-30c-5p
GO:0005515	protein binding	molecular function	9863	MAGI2	hsa-miR-30c-5p
GO:0005515	protein binding	molecular function	989	41889	hsa-miR-30c-5p
GO:0019717	synaptosome	cellular component	1501	CTNND2	hsa-miR-30c-5p
GO:0019717	synaptosome	cellular component	1808	DPYSL2	hsa-miR-30c-5p
GO:0019717	synaptosome	cellular component	22839	DLGAP4	hsa-miR-30c-5p
GO:0019717	synaptosome	cellular component	55450	CAMK2N1	hsa-miR-30c-5p
GO:0019717	synaptosome	cellular component	55607	PPP1R9A	hsa-miR-30c-5p
GO:0019717	synaptosome	cellular component	6453	ITSN1	hsa-miR-30c-5p
GO:0019717	synaptosome	cellular component	9229	DLGAP1	hsa-miR-30c-5p
GO:0019717	synaptosome	cellular component	9863	MAGI2	hsa-miR-30c-5p
GO:0019717	synaptosome	cellular component	989	41889	hsa-miR-30c-5p
GO:0030424	axon	cellular component	10371	SEMA3A	hsa-miR-30c-5p
GO:0030424	axon	cellular component	11069	RAPGEF4	hsa-miR-30c-5p
GO:0030424	axon	cellular component	1808	DPYSL2	hsa-miR-30c-5p
GO:0030424	axon	cellular component	4628	MYH10	hsa-miR-30c-5p
GO:0030424	axon	cellular component	4684	NCAM1	hsa-miR-30c-5p
GO:0030424	axon	cellular component	4747	NEFL	hsa-miR-30c-5p
GO:0030424	axon	cellular component	6323	SCN1A	hsa-miR-30c-5p
GO:0030424	axon	cellular component	6326	SCN2A	hsa-miR-30c-5p
GO:0030424	axon	cellular component	7976	FZD3	hsa-miR-30c-5p
GO:0030424	axon	cellular component	799	CALCR	hsa-miR-30c-5p
GO:0030424	axon	cellular component	81565	NDEL1	hsa-miR-30c-5p
GO:0030424	axon	cellular component	85440	DOCK7	hsa-miR-30c-5p
GO:0030424	axon	cellular component	9990	SLC12A6	hsa-miR-30c-5p
GO:0048167	regulation of synaptic plasticity	biological process	1501	CTNND2	hsa-miR-30c-5p
GO:0048167	regulation of synaptic plasticity	biological process	491	ATP2B2	hsa-miR-30c-5p
GO:0048167	regulation of synaptic plasticity	biological process	9693	RAPGEF2	hsa-miR-30c-5p
GO:0018242	protein O-linked glycosylation via serine	biological process	2589	GALNT1	hsa-miR-30c-5p
GO:0018242	protein O-linked glycosylation via serine	biological process	2591	GALNT3	hsa-miR-30c-5p
GO:0018243	protein O-linked glycosylation via threonine	biological process	2589	GALNT1	hsa-miR-30c-5p
GO:0018243	protein O-linked glycosylation via threonine	biological process	2591	GALNT3	hsa-miR-30c-5p
GO:0051153	regulation of striated muscle cell differentiation	biological process	9734	HDAC9	hsa-miR-30c-5p
GO:0001518	voltage-gated sodium channel complex	cellular component	6323	SCN1A	hsa-miR-30c-5p
GO:0001518	voltage-gated sodium channel complex	cellular component	6326	SCN2A	hsa-miR-30c-5p
GO:0001518	voltage-gated sodium channel complex	cellular component	6328	SCN3A	hsa-miR-30c-5p
GO:0001518	voltage-gated sodium channel complex	cellular component	6334	SCN8A	hsa-miR-30c-5p
GO:0006338	chromatin remodeling	biological process	1105	CHD1	hsa-miR-30c-5p
GO:0006338	chromatin remodeling	biological process	6662	SOX9	hsa-miR-30c-5p
GO:0048009	insulin-like growth factor receptor signaling pathway	biological process	26058	GIGYF2	hsa-miR-30c-5p
GO:0005248	voltage-gated sodium channel activity	molecular function	6323	SCN1A	hsa-miR-30c-5p
GO:0005248	voltage-gated sodium channel activity	molecular function	6326	SCN2A	hsa-miR-30c-5p
GO:0005248	voltage-gated sodium channel activity	molecular function	6328	SCN3A	hsa-miR-30c-5p
GO:0005248	voltage-gated sodium channel activity	molecular function	6334	SCN8A	hsa-miR-30c-5p
GO:0003344	pericardium morphogenesis	biological process	54567	DLL4	hsa-miR-30c-5p
GO:0071679	commissural neuron axon guidance	biological process	4781	NFIB	hsa-miR-30c-5p
[truncated: 1,525 more rows]

## Sheet: pathway-test.GO
#GO_Id	S_gene_number	TS_gene_number	B_gene_number	TB_gene_number	Pvalue_of_Fisher's_Exact_Test	-LOG10(pvalue)	GO_term	Category	miRNA
GO:0003779	44	883	216	10384	3.3e-08	7.48	actin binding	molecular function	hsa-miR-1
GO:0034329	19	883	57	10384	1.07e-07	6.97	cell junction assembly	biological process	hsa-miR-1
GO:0007596	57	883	339	10384	3.82e-07	6.42	blood coagulation	biological process	hsa-miR-1
GO:0006936	19	883	66	10384	1.4e-06	5.85	muscle contraction	biological process	hsa-miR-1
GO:0005515	449	883	4510	10384	2.17e-06	5.66	protein binding	molecular function	hsa-miR-1
GO:0000398	26	883	114	10384	2.44e-06	5.61	mRNA splicing, via spliceosome	biological process	hsa-miR-1
GO:0030168	31	883	154	10384	4.59e-06	5.34	platelet activation	biological process	hsa-miR-1
GO:0031124	10	883	26	10384	2.82e-05	4.55	mRNA 3'-end processing	biological process	hsa-miR-1
GO:0008380	31	883	172	10384	4.58e-05	4.34	RNA splicing	biological process	hsa-miR-1
GO:0005862	4	883	4	10384	5.2e-05	4.28	muscle thin filament tropomyosin	cellular component	hsa-miR-1
GO:0003723	59	883	415	10384	5.31e-05	4.27	RNA binding	molecular function	hsa-miR-1
GO:0005654	95	883	762	10384	7.02e-05	4.15	nucleoplasm	cellular component	hsa-miR-1
GO:0000166	46	883	305	10384	8.68e-05	4.06	nucleotide binding	molecular function	hsa-miR-1
GO:0006369	11	883	36	10384	0.00013	3.89	termination of RNA polymerase II transcription	biological process	hsa-miR-1
GO:0006397	27	883	150	10384	0.000142	3.85	mRNA processing	biological process	hsa-miR-1
GO:0006886	26	883	143	10384	0.000159	3.8	intracellular protein transport	biological process	hsa-miR-1
GO:0005856	39	883	253	10384	0.000186	3.73	cytoskeleton	cellular component	hsa-miR-1
GO:0006184	24	883	129	10384	0.000195	3.71	GTP catabolic process	biological process	hsa-miR-1
GO:0002576	15	883	63	10384	0.000196	3.71	platelet degranulation	biological process	hsa-miR-1
GO:0070062	13	883	50	10384	0.000202	3.69	extracellular vesicular exosome	cellular component	hsa-miR-1
GO:0006406	12	883	45	10384	0.000273	3.56	mRNA export from nucleus	biological process	hsa-miR-1
GO:0001725	10	883	33	10384	0.000284	3.55	stress fiber	cellular component	hsa-miR-1
GO:0030117	7	883	17	10384	0.000285	3.54	membrane coat	cellular component	hsa-miR-1
GO:0030036	22	883	117	10384	0.000304	3.52	actin cytoskeleton organization	biological process	hsa-miR-1
GO:0048025	5	883	9	10384	0.000414	3.38	negative regulation of mRNA splicing, via spliceosome	biological process	hsa-miR-1
GO:0033601	3	883	3	10384	0.000613	3.21	positive regulation of mammary gland epithelial cell proliferation	biological process	hsa-miR-1
GO:0033178	3	883	3	10384	0.000613	3.21	proton-transporting two-sector ATPase complex, catalytic domain	cellular component	hsa-miR-1
GO:0071333	7	883	19	10384	0.000635	3.2	cellular response to glucose stimulus	biological process	hsa-miR-1
GO:0031941	7	883	19	10384	0.000635	3.2	filamentous actin	cellular component	hsa-miR-1
GO:0031032	5	883	10	10384	0.000771	3.11	actomyosin structure organization	biological process	hsa-miR-1
GO:0006376	5	883	10	10384	0.000771	3.11	mRNA splice site selection	biological process	hsa-miR-1
GO:0015629	23	883	133	10384	0.000774	3.11	actin cytoskeleton	cellular component	hsa-miR-1
GO:0043523	6	883	15	10384	0.000951	3.02	regulation of neuron apoptotic process	biological process	hsa-miR-1
GO:0051607	16	883	80	10384	0.000981	3.01	defense response to virus	biological process	hsa-miR-1
GO:0006338	12	883	52	10384	0.001128	2.95	chromatin remodeling	biological process	hsa-miR-1
GO:0043274	5	883	11	10384	0.001314	2.88	phospholipase binding	molecular function	hsa-miR-1
GO:0051924	6	883	16	10384	0.001413	2.85	regulation of calcium ion transport	biological process	hsa-miR-1
GO:0030530	6	883	16	10384	0.001413	2.85	heterogeneous nuclear ribonucleoprotein complex	cellular component	hsa-miR-1
GO:0008092	11	883	47	10384	0.001589	2.8	cytoskeletal protein binding	molecular function	hsa-miR-1
GO:0008565	12	883	54	10384	0.001601	2.8	protein transporter activity	molecular function	hsa-miR-1
GO:0071364	5	883	12	10384	0.002096	2.68	cellular response to epidermal growth factor stimulus	biological process	hsa-miR-1
GO:0043236	5	883	12	10384	0.002096	2.68	laminin binding	molecular function	hsa-miR-1
GO:0050872	5	883	12	10384	0.002096	2.68	white fat cell differentiation	biological process	hsa-miR-1
GO:0005793	10	883	42	10384	0.002237	2.65	endoplasmic reticulum-Golgi intermediate compartment	cellular component	hsa-miR-1
GO:0042989	3	883	4	10384	0.002296	2.64	sequestering of actin monomers	biological process	hsa-miR-1
GO:0045069	3	883	4	10384	0.002296	2.64	regulation of viral genome replication	biological process	hsa-miR-1
GO:0005783	59	883	482	10384	0.002594	2.59	endoplasmic reticulum	cellular component	hsa-miR-1
GO:0071013	11	883	50	10384	0.002695	2.57	catalytic step 2 spliceosome	cellular component	hsa-miR-1
GO:0042641	4	883	8	10384	0.002751	2.56	actomyosin	cellular component	hsa-miR-1
GO:0033572	6	883	18	10384	0.002827	2.55	transferrin transport	biological process	hsa-miR-1
GO:0030049	6	883	18	10384	0.002827	2.55	muscle filament sliding	biological process	hsa-miR-1
GO:0033613	6	883	18	10384	0.002827	2.55	activating transcription factor binding	molecular function	hsa-miR-1
GO:0005829	174	883	1693	10384	0.002914	2.54	cytosol	cellular component	hsa-miR-1
GO:0000084	15	883	81	10384	0.003092	2.51	S phase of mitotic cell cycle	biological process	hsa-miR-1
GO:0006366	35	883	255	10384	0.003112	2.51	transcription from RNA polymerase II promoter	biological process	hsa-miR-1
GO:0048812	8	883	31	10384	0.003564	2.45	neuron projection morphogenesis	biological process	hsa-miR-1
GO:0005730	118	883	1100	10384	0.003827	2.42	nucleolus	cellular component	hsa-miR-1
GO:0005737	301	883	3123	10384	0.003951	2.4	cytoplasm	cellular component	hsa-miR-1
GO:0033160	4	883	9	10384	0.00462	2.34	positive regulation of protein import into nucleus, translocation	biological process	hsa-miR-1
GO:0071565	4	883	9	10384	0.00462	2.34	nBAF complex	cellular component	hsa-miR-1
GO:0040037	4	883	9	10384	0.00462	2.34	negative regulation of fibroblast growth factor receptor signaling pathway	biological process	hsa-miR-1
GO:0005681	11	883	54	10384	0.005056	2.3	spliceosomal complex	cellular component	hsa-miR-1
GO:0050999	6	883	20	10384	0.005094	2.29	regulation of nitric-oxide synthase activity	biological process	hsa-miR-1
GO:0070830	6	883	20	10384	0.005094	2.29	tight junction assembly	biological process	hsa-miR-1
GO:0040036	3	883	5	10384	0.005377	2.27	regulation of fibroblast growth factor receptor signaling pathway	biological process	hsa-miR-1
GO:0014898	3	883	5	10384	0.005377	2.27	cardiac muscle hypertrophy in response to stress	biological process	hsa-miR-1
GO:0016469	3	883	5	10384	0.005377	2.27	proton-transporting two-sector ATPase complex	cellular component	hsa-miR-1
GO:0006356	3	883	5	10384	0.005377	2.27	regulation of transcription from RNA polymerase I promoter	biological process	hsa-miR-1
GO:0042470	13	883	70	10384	0.005547	2.26	melanosome	cellular component	hsa-miR-1
GO:0008360	14	883	78	10384	0.005598	2.25	regulation of cell shape	biological process	hsa-miR-1
GO:0008285	39	883	304	10384	0.006086	2.22	negative regulation of cell proliferation	biological process	hsa-miR-1
GO:0008016	7	883	27	10384	0.006139	2.21	regulation of heart contraction	biological process	hsa-miR-1
GO:0005975	29	883	211	10384	0.006616	2.18	carbohydrate metabolic process	biological process	hsa-miR-1
GO:0090382	6	883	21	10384	0.006628	2.18	phagosome maturation	biological process	hsa-miR-1
GO:0043627	11	883	56	10384	0.006731	2.17	response to estrogen stimulus	biological process	hsa-miR-1
GO:0030018	11	883	56	10384	0.006731	2.17	Z disc	cellular component	hsa-miR-1
GO:0048205	4	883	10	10384	0.007187	2.14	COPI coating of Golgi vesicle	biological process	hsa-miR-1
GO:0071564	4	883	10	10384	0.007187	2.14	npBAF complex	cellular component	hsa-miR-1
GO:0005916	4	883	10	10384	0.007187	2.14	fascia adherens	cellular component	hsa-miR-1
GO:0044344	4	883	10	10384	0.007187	2.14	cellular response to fibroblast growth factor stimulus	biological process	hsa-miR-1
GO:0045004	2	883	2	10384	0.007223	2.14	DNA replication proofreading	biological process	hsa-miR-1
GO:0021602	2	883	2	10384	0.007223	2.14	cranial nerve morphogenesis	biological process	hsa-miR-1
GO:0010644	2	883	2	10384	0.007223	2.14	cell communication by electrical coupling	biological process	hsa-miR-1
GO:0048007	2	883	2	10384	0.007223	2.14	antigen processing and presentation, exogenous lipid antigen via MHC class Ib	biological process	hsa-miR-1
GO:0035357	2	883	2	10384	0.007223	2.14	peroxisome proliferator activated receptor signaling pathway	biological process	hsa-miR-1
GO:0070562	2	883	2	10384	0.007223	2.14	regulation of vitamin D receptor signaling pathway	biological process	hsa-miR-1
GO:0021636	2	883	2	10384	0.007223	2.14	trigeminal nerve morphogenesis	biological process	hsa-miR-1
GO:0002329	2	883	2	10384	0.007223	2.14	pre-B cell differentiation	biological process	hsa-miR-1
GO:0003924	25	883	177	10384	0.007979	2.1	GTPase activity	molecular function	hsa-miR-1
GO:0019221	23	883	159	10384	0.00805	2.09	cytokine-mediated signaling pathway	biological process	hsa-miR-1
GO:0005158	6	883	22	10384	0.00847	2.07	insulin receptor binding	molecular function	hsa-miR-1
GO:0045600	6	883	22	10384	0.00847	2.07	positive regulation of fat cell differentiation	biological process	hsa-miR-1
GO:0001664	6	883	22	10384	0.00847	2.07	G-protein coupled receptor binding	molecular function	hsa-miR-1
GO:0004871	25	883	178	10384	0.008559	2.07	signal transducer activity	molecular function	hsa-miR-1
GO:0030016	5	883	16	10384	0.008679	2.06	myofibril	cellular component	hsa-miR-1
GO:0060337	9	883	43	10384	0.009003	2.05	type I interferon-mediated signaling pathway	biological process	hsa-miR-1
GO:0031965	19	883	125	10384	0.009107	2.04	nuclear membrane	cellular component	hsa-miR-1
GO:0045740	7	883	29	10384	0.009297	2.03	positive regulation of DNA replication	biological process	hsa-miR-1
GO:0006898	8	883	36	10384	0.009365	2.03	receptor-mediated endocytosis	biological process	hsa-miR-1
GO:0006879	8	883	36	10384	0.009365	2.03	cellular iron ion homeostasis	biological process	hsa-miR-1
GO:0017053	8	883	36	10384	0.009365	2.03	transcriptional repressor complex	cellular component	hsa-miR-1
GO:0006351	116	648	1361	12023	2.27e-07	6.64	transcription, DNA-dependent	biological process	hsa-miR-23b-3p
GO:0043565	51	648	445	12023	2.41e-07	6.62	sequence-specific DNA binding	molecular function	hsa-miR-23b-3p
GO:0005634	263	648	3901	12023	4.63e-06	5.33	nucleus	cellular component	hsa-miR-23b-3p
GO:0003700	69	648	746	12023	6.08e-06	5.22	sequence-specific DNA binding transcription factor activity	molecular function	hsa-miR-23b-3p
GO:0005515	326	648	5073	12023	1.14e-05	4.94	protein binding	molecular function	hsa-miR-23b-3p
GO:0071498	4	648	5	12023	4e-05	4.4	cellular response to fluid shear stress	biological process	hsa-miR-23b-3p
GO:0072102	3	648	3	12023	0.000156	3.81	glomerulus morphogenesis	biological process	hsa-miR-23b-3p
GO:2001013	3	648	3	12023	0.000156	3.81	epithelial cell proliferation involved in renal tubule morphogenesis	biological process	hsa-miR-23b-3p
GO:0072160	3	648	3	12023	0.000156	3.81	nephron tubule epithelial cell differentiation	biological process	hsa-miR-23b-3p
GO:0048311	3	648	3	12023	0.000156	3.81	mitochondrion distribution	biological process	hsa-miR-23b-3p
GO:0004672	29	648	264	12023	0.000208	3.68	protein kinase activity	molecular function	hsa-miR-23b-3p
GO:0045893	45	648	485	12023	0.000249	3.6	positive regulation of transcription, DNA-dependent	biological process	hsa-miR-23b-3p
GO:0016055	19	648	146	12023	0.000313	3.5	Wnt receptor signaling pathway	biological process	hsa-miR-23b-3p
GO:0000122	42	648	455	12023	0.000442	3.35	negative regulation of transcription from RNA polymerase II promoter	biological process	hsa-miR-23b-3p
GO:0007243	12	648	78	12023	0.000894	3.05	intracellular protein kinase cascade	biological process	hsa-miR-23b-3p
GO:0030374	8	648	39	12023	0.000948	3.02	ligand-dependent nuclear receptor transcription coactivator activity	molecular function	hsa-miR-23b-3p
GO:0048704	9	648	49	12023	0.001071	2.97	embryonic skeletal system morphogenesis	biological process	hsa-miR-23b-3p
GO:0009954	6	648	23	12023	0.001098	2.96	proximal/distal pattern formation	biological process	hsa-miR-23b-3p
GO:0030279	5	648	16	12023	0.001189	2.92	negative regulation of ossification	biological process	hsa-miR-23b-3p
GO:0045944	52	648	627	12023	0.001214	2.92	positive regulation of transcription from RNA polymerase II promoter	biological process	hsa-miR-23b-3p
GO:0003682	28	648	281	12023	0.001251	2.9	chromatin binding	molecular function	hsa-miR-23b-3p
GO:0007507	19	648	164	12023	0.001326	2.88	heart development	biological process	hsa-miR-23b-3p
GO:0043292	4	648	10	12023	0.001352	2.87	contractile fiber	cellular component	hsa-miR-23b-3p
GO:0003211	3	648	5	12023	0.001436	2.84	cardiac ventricle formation	biological process	hsa-miR-23b-3p
GO:0002634	3	648	5	12023	0.001436	2.84	regulation of germinal center formation	biological process	hsa-miR-23b-3p
GO:0090073	3	648	5	12023	0.001436	2.84	positive regulation of protein homodimerization activity	biological process	hsa-miR-23b-3p
GO:0006461	13	648	95	12023	0.001692	2.77	protein complex assembly	biological process	hsa-miR-23b-3p
GO:0060045	5	648	18	12023	0.002133	2.67	positive regulation of cardiac muscle cell proliferation	biological process	hsa-miR-23b-3p
GO:0045669	9	648	55	12023	0.002487	2.6	positive regulation of osteoblast differentiation	biological process	hsa-miR-23b-3p
GO:0051028	8	648	45	12023	0.002498	2.6	mRNA transport	biological process	hsa-miR-23b-3p
GO:0006355	84	648	1158	12023	0.002699	2.57	regulation of transcription, DNA-dependent	biological process	hsa-miR-23b-3p
GO:0007610	7	648	36	12023	0.002715	2.57	behavior	biological process	hsa-miR-23b-3p
GO:0001527	3	648	6	12023	0.002757	2.56	microfibril	cellular component	hsa-miR-23b-3p
GO:0010035	5	648	19	12023	0.002767	2.56	response to inorganic substance	biological process	hsa-miR-23b-3p
GO:0006367	18	648	162	12023	0.002794	2.55	transcription initiation from RNA polymerase II promoter	biological process	hsa-miR-23b-3p
GO:0030050	2	648	2	12023	0.002901	2.54	vesicle transport along actin filament	biological process	hsa-miR-23b-3p
GO:0035507	2	648	2	12023	0.002901	2.54	regulation of myosin-light-chain-phosphatase activity	biological process	hsa-miR-23b-3p
GO:0050925	2	648	2	12023	0.002901	2.54	negative regulation of negative chemotaxis	biological process	hsa-miR-23b-3p
GO:0003138	2	648	2	12023	0.002901	2.54	primary heart field specification	biological process	hsa-miR-23b-3p
GO:0045652	2	648	2	12023	0.002901	2.54	regulation of megakaryocyte differentiation	biological process	hsa-miR-23b-3p
GO:0090291	2	648	2	12023	0.002901	2.54	negative regulation of osteoclast proliferation	biological process	hsa-miR-23b-3p
GO:0060297	2	648	2	12023	0.002901	2.54	regulation of sarcomere organization	biological process	hsa-miR-23b-3p
GO:0043374	2	648	2	12023	0.002901	2.54	CD8-positive, alpha-beta T cell differentiation	biological process	hsa-miR-23b-3p
GO:0035984	2	648	2	12023	0.002901	2.54	cellular response to trichostatin A	biological process	hsa-miR-23b-3p
GO:0004948	2	648	2	12023	0.002901	2.54	calcitonin receptor activity	molecular function	hsa-miR-23b-3p
GO:0060025	2	648	2	12023	0.002901	2.54	regulation of synaptic activity	biological process	hsa-miR-23b-3p
GO:0003185	2	648	2	12023	0.002901	2.54	sinoatrial valve morphogenesis	biological process	hsa-miR-23b-3p
GO:0017124	13	648	102	12023	0.003215	2.49	SH3 domain binding	molecular function	hsa-miR-23b-3p
GO:0045892	34	648	386	12023	0.003256	2.49	negative regulation of transcription, DNA-dependent	biological process	hsa-miR-23b-3p
GO:0008284	32	648	359	12023	0.003542	2.45	positive regulation of cell proliferation	biological process	hsa-miR-23b-3p
GO:0002062	6	648	29	12023	0.003923	2.41	chondrocyte differentiation	biological process	hsa-miR-23b-3p
GO:0003677	98	648	1405	12023	0.00396	2.4	DNA binding	molecular function	hsa-miR-23b-3p
GO:2000727	3	648	7	12023	0.004632	2.33	positive regulation of cardiac muscle cell differentiation	biological process	hsa-miR-23b-3p
GO:0097105	3	648	7	12023	0.004632	2.33	presynaptic membrane assembly	biological process	hsa-miR-23b-3p
GO:0000002	3	648	7	12023	0.004632	2.33	mitochondrial genome maintenance	biological process	hsa-miR-23b-3p
GO:0043010	8	648	50	12023	0.004913	2.31	camera-type eye development	biological process	hsa-miR-23b-3p
GO:0005737	220	648	3535	12023	0.005529	2.26	cytoplasm	cellular component	hsa-miR-23b-3p
GO:0007519	8	648	51	12023	0.005559	2.26	skeletal muscle tissue development	biological process	hsa-miR-23b-3p
GO:0005923	10	648	74	12023	0.006117	2.21	tight junction	cellular component	hsa-miR-23b-3p
GO:0016310	7	648	42	12023	0.006636	2.18	phosphorylation	biological process	hsa-miR-23b-3p
GO:0007155	31	648	360	12023	0.006688	2.17	cell adhesion	biological process	hsa-miR-23b-3p
GO:0048545	5	648	23	12023	0.006699	2.17	response to steroid hormone stimulus	biological process	hsa-miR-23b-3p
GO:0061418	5	648	23	12023	0.006699	2.17	regulation of transcription from RNA polymerase II promoter in response to hypoxia	biological process	hsa-miR-23b-3p
GO:0030165	10	648	75	12023	0.006728	2.17	PDZ domain binding	molecular function	hsa-miR-23b-3p
GO:0046777	15	648	137	12023	0.006932	2.16	protein autophosphorylation	biological process	hsa-miR-23b-3p
GO:0043539	3	648	8	12023	0.007117	2.15	protein serine/threonine kinase activator activity	molecular function	hsa-miR-23b-3p
GO:0007420	19	648	191	12023	0.007284	2.14	brain development	biological process	hsa-miR-23b-3p
GO:0070779	2	648	3	12023	0.00839	2.08	D-aspartate import	biological process	hsa-miR-23b-3p
GO:0061333	2	648	3	12023	0.00839	2.08	renal tubule morphogenesis	biological process	hsa-miR-23b-3p
GO:0044332	2	648	3	12023	0.00839	2.08	Wnt receptor signaling pathway involved in dorsal/ventral axis specification	biological process	hsa-miR-23b-3p
GO:2000987	2	648	3	12023	0.00839	2.08	positive regulation of behavioral fear response	biological process	hsa-miR-23b-3p
GO:0010940	2	648	3	12023	0.00839	2.08	positive regulation of necrotic cell death	biological process	hsa-miR-23b-3p
GO:0043293	2	648	3	12023	0.00839	2.08	apoptosome	cellular component	hsa-miR-23b-3p
GO:0035583	2	648	3	12023	0.00839	2.08	sequestering of TGFbeta in extracellular matrix	biological process	hsa-miR-23b-3p
GO:0003157	2	648	3	12023	0.00839	2.08	endocardium development	biological process	hsa-miR-23b-3p
GO:0071864	2	648	3	12023	0.00839	2.08	positive regulation of cell proliferation in bone marrow	biological process	hsa-miR-23b-3p
GO:0031404	2	648	3	12023	0.00839	2.08	chloride ion binding	molecular function	hsa-miR-23b-3p
GO:0014009	2	648	3	12023	0.00839	2.08	glial cell proliferation	biological process	hsa-miR-23b-3p
GO:0015867	2	648	3	12023	0.00839	2.08	ATP transport	biological process	hsa-miR-23b-3p
GO:0007521	2	648	3	12023	0.00839	2.08	muscle cell fate determination	biological process	hsa-miR-23b-3p
GO:0046850	2	648	3	12023	0.00839	2.08	regulation of bone remodeling	biological process	hsa-miR-23b-3p
GO:0060486	2	648	3	12023	0.00839	2.08	Clara cell differentiation	biological process	hsa-miR-23b-3p
GO:0042093	2	648	3	12023	0.00839	2.08	T-helper cell differentiation	biological process	hsa-miR-23b-3p
GO:0006900	2	648	3	12023	0.00839	2.08	membrane budding	biological process	hsa-miR-23b-3p
GO:0030035	2	648	3	12023	0.00839	2.08	microspike assembly	biological process	hsa-miR-23b-3p
GO:0033178	2	648	3	12023	0.00839	2.08	proton-transporting two-sector ATPase complex, catalytic domain	cellular component	hsa-miR-23b-3p
GO:0005201	8	648	55	12023	0.008806	2.06	extracellular matrix structural constituent	molecular function	hsa-miR-23b-3p
GO:0071837	4	648	16	12023	0.009048	2.04	HMG box domain binding	molecular function	hsa-miR-23b-3p
GO:0006468	31	648	369	12023	0.009419	2.03	protein phosphorylation	biological process	hsa-miR-23b-3p
GO:0048536	5	648	25	12023	0.009678	2.01	spleen development	biological process	hsa-miR-23b-3p
GO:0030217	5	648	25	12023	0.009678	2.01	T cell differentiation	biological process	hsa-miR-23b-3p
GO:0007179	10	218	102	10384	5.35e-05	4.27	transforming growth factor beta receptor signaling pathway	biological process	hsa-miR-26a-5p
GO:0006511	10	218	117	10384	0.00017	3.77	ubiquitin-dependent protein catabolic process	biological process	hsa-miR-26a-5p
GO:2001022	3	218	6	10384	0.000174	3.76	positive regulation of response to DNA damage stimulus	biological process	hsa-miR-26a-5p
GO:0005829	56	218	1693	10384	0.000235	3.63	cytosol	cellular component	hsa-miR-26a-5p
GO:0006468	18	218	338	10384	0.000269	3.57	protein phosphorylation	biological process	hsa-miR-26a-5p
GO:0045444	6	218	46	10384	0.000371	3.43	fat cell differentiation	biological process	hsa-miR-26a-5p
GO:0019901	14	218	234	10384	0.000413	3.38	protein kinase binding	molecular function	hsa-miR-26a-5p
GO:0016404	2	218	2	10384	0.000439	3.36	15-hydroxyprostaglandin dehydrogenase (NAD+) activity	molecular function	hsa-miR-26a-5p
GO:0051575	2	218	2	10384	0.000439	3.36	5'-deoxyribose-5-phosphate lyase activity	molecular function	hsa-miR-26a-5p
GO:0090402	2	218	2	10384	0.000439	3.36	oncogene-induced senescence	biological process	hsa-miR-26a-5p
GO:0001047	4	218	19	10384	0.000572	3.24	core promoter binding	molecular function	hsa-miR-26a-5p
GO:0048675	3	218	10	10384	0.000982	3.01	axon extension	biological process	hsa-miR-26a-5p
GO:0046332	5	218	38	10384	0.001112	2.95	SMAD binding	molecular function	hsa-miR-26a-5p
GO:0071930	2	218	3	10384	0.001298	2.89	negative regulation of transcription involved in G1/S phase of mitotic cell cycle	biological process	hsa-miR-26a-5p
GO:0035986	2	218	3	10384	0.001298	2.89	senescence-associated heterochromatin focus assembly	biological process	hsa-miR-26a-5p
GO:0032286	2	218	3	10384	0.001298	2.89	central nervous system myelin maintenance	biological process	hsa-miR-26a-5p
GO:0035985	2	218	3	10384	0.001298	2.89	senescence-associated heterochromatin focus	cellular component	hsa-miR-26a-5p
GO:0003873	2	218	3	10384	0.001298	2.89	6-phosphofructo-2-kinase activity	molecular function	hsa-miR-26a-5p
GO:0019899	11	218	178	10384	0.001314	2.88	enzyme binding	molecular function	hsa-miR-26a-5p
GO:0046716	3	218	12	10384	0.001745	2.76	muscle cell homeostasis	biological process	hsa-miR-26a-5p
GO:0008285	15	218	304	10384	0.00187	2.73	negative regulation of cell proliferation	biological process	hsa-miR-26a-5p
GO:0030509	5	218	44	10384	0.002172	2.66	BMP signaling pathway	biological process	hsa-miR-26a-5p
GO:0010508	3	218	13	10384	0.002234	2.65	positive regulation of autophagy	biological process	hsa-miR-26a-5p
GO:0070579	2	218	4	10384	0.00256	2.59	methylcytosine dioxygenase activity	molecular function	hsa-miR-26a-5p
GO:0006003	2	218	4	10384	0.00256	2.59	fructose 2,6-bisphosphate metabolic process	biological process	hsa-miR-26a-5p
GO:0060439	2	218	4	10384	0.00256	2.59	trachea morphogenesis	biological process	hsa-miR-26a-5p
GO:0051318	2	218	4	10384	0.00256	2.59	G1 phase	biological process	hsa-miR-26a-5p
GO:0045639	2	218	4	10384	0.00256	2.59	positive regulation of myeloid cell differentiation	biological process	hsa-miR-26a-5p
GO:2000774	2	218	4	10384	0.00256	2.59	positive regulation of cellular senescence	biological process	hsa-miR-26a-5p
GO:0007010	7	218	89	10384	0.00262	2.58	cytoskeleton organization	biological process	hsa-miR-26a-5p
GO:0005737	85	218	3123	10384	0.002795	2.55	cytoplasm	cellular component	hsa-miR-26a-5p
GO:0007275	15	218	317	10384	0.002798	2.55	multicellular organismal development	biological process	hsa-miR-26a-5p
GO:0004221	5	218	47	10384	0.002916	2.54	ubiquitin thiolesterase activity	molecular function	hsa-miR-26a-5p
GO:0031175	6	218	68	10384	0.00296	2.53	neuron projection development	biological process	hsa-miR-26a-5p
GO:0060612	3	218	15	10384	0.003446	2.46	adipose tissue development	biological process	hsa-miR-26a-5p
GO:0007612	4	218	31	10384	0.003811	2.42	learning	biological process	hsa-miR-26a-5p
GO:0004331	2	218	5	10384	0.004208	2.38	fructose-2,6-bisphosphate 2-phosphatase activity	molecular function	hsa-miR-26a-5p
GO:0080111	2	218	5	10384	0.004208	2.38	DNA demethylation	biological process	hsa-miR-26a-5p
GO:0031102	2	218	5	10384	0.004208	2.38	neuron projection regeneration	biological process	hsa-miR-26a-5p
GO:0048671	2	218	5	10384	0.004208	2.38	negative regulation of collateral sprouting	biological process	hsa-miR-26a-5p
GO:0003680	2	218	5	10384	0.004208	2.38	AT DNA binding	molecular function	hsa-miR-26a-5p
GO:0035497	2	218	5	10384	0.004208	2.38	cAMP response element binding	molecular function	hsa-miR-26a-5p
GO:0004843	4	218	33	10384	0.004797	2.32	ubiquitin-specific protease activity	molecular function	hsa-miR-26a-5p
GO:0032855	3	218	17	10384	0.004993	2.3	positive regulation of Rac GTPase activity	biological process	hsa-miR-26a-5p
GO:0042594	3	218	17	10384	0.004993	2.3	response to starvation	biological process	hsa-miR-26a-5p
GO:0009749	5	218	54	10384	0.005342	2.27	response to glucose stimulus	biological process	hsa-miR-26a-5p
GO:0042127	8	218	129	10384	0.005764	2.24	regulation of cell proliferation	biological process	hsa-miR-26a-5p
GO:0051726	6	218	79	10384	0.006216	2.21	regulation of cell cycle	biological process	hsa-miR-26a-5p
GO:0040019	2	218	6	10384	0.006225	2.21	positive regulation of embryonic development	biological process	hsa-miR-26a-5p
GO:0008331	2	218	6	10384	0.006225	2.21	high voltage-gated calcium channel activity	molecular function	hsa-miR-26a-5p
GO:0004438	2	218	6	10384	0.006225	2.21	phosphatidylinositol-3-phosphatase activity	molecular function	hsa-miR-26a-5p
GO:0005856	12	218	253	10384	0.0071	2.15	cytoskeleton	cellular component	hsa-miR-26a-5p
GO:0005515	113	218	4510	10384	0.00713	2.15	protein binding	molecular function	hsa-miR-26a-5p
GO:0016525	4	218	38	10384	0.007977	2.1	negative regulation of angiogenesis	biological process	hsa-miR-26a-5p
GO:0035094	3	218	20	10384	0.007992	2.1	response to nicotine	biological process	hsa-miR-26a-5p
GO:0043005	8	218	137	10384	0.008203	2.09	neuron projection	cellular component	hsa-miR-26a-5p
GO:0016322	2	218	7	10384	0.008595	2.07	neuron remodeling	biological process	hsa-miR-26a-5p
GO:0007183	2	218	7	10384	0.008595	2.07	SMAD protein complex assembly	biological process	hsa-miR-26a-5p
GO:2000134	2	218	7	10384	0.008595	2.07	negative regulation of G1/S transition of mitotic cell cycle	biological process	hsa-miR-26a-5p
GO:0030837	2	218	7	10384	0.008595	2.07	negative regulation of actin filament polymerization	biological process	hsa-miR-26a-5p
GO:2000573	2	218	7	10384	0.008595	2.07	positive regulation of DNA biosynthetic process	biological process	hsa-miR-26a-5p
GO:0005516	7	218	113	10384	0.009642	2.02	calmodulin binding	molecular function	hsa-miR-26a-5p
GO:0045202	26	809	163	12023	3.21e-05	4.49	synapse	cellular component	hsa-miR-30c-5p
GO:0005515	396	809	5073	12023	3.56e-05	4.45	protein binding	molecular function	hsa-miR-30c-5p
GO:0019717	20	809	112	12023	5.09e-05	4.29	synaptosome	cellular component	hsa-miR-30c-5p
GO:0030424	27	809	178	12023	5.64e-05	4.25	axon	cellular component	hsa-miR-30c-5p
GO:0048167	8	809	25	12023	0.000157	3.8	regulation of synaptic plasticity	biological process	hsa-miR-30c-5p
GO:0018242	3	809	3	12023	0.000304	3.52	protein O-linked glycosylation via serine	biological process	hsa-miR-30c-5p
GO:0018243	3	809	3	12023	0.000304	3.52	protein O-linked glycosylation via threonine	biological process	hsa-miR-30c-5p
GO:0051153	3	809	3	12023	0.000304	3.52	regulation of striated muscle cell differentiation	biological process	hsa-miR-30c-5p
GO:0001518	5	809	12	12023	0.000724	3.14	voltage-gated sodium channel complex	cellular component	hsa-miR-30c-5p
GO:0006338	11	809	56	12023	0.001089	2.96	chromatin remodeling	biological process	hsa-miR-30c-5p
GO:0048009	5	809	13	12023	0.001112	2.95	insulin-like growth factor receptor signaling pathway	biological process	hsa-miR-30c-5p
GO:0005248	5	809	13	12023	0.001112	2.95	voltage-gated sodium channel activity	molecular function	hsa-miR-30c-5p
GO:0003344	3	809	4	12023	0.001153	2.94	pericardium morphogenesis	biological process	hsa-miR-30c-5p
GO:0071679	3	809	4	12023	0.001153	2.94	commissural neuron axon guidance	biological process	hsa-miR-30c-5p
GO:0007154	12	809	65	12023	0.001166	2.93	cell communication	biological process	hsa-miR-30c-5p
GO:0043687	20	809	146	12023	0.001826	2.74	post-translational protein modification	biological process	hsa-miR-30c-5p
GO:0000287	19	809	136	12023	0.001865	2.73	magnesium ion binding	molecular function	hsa-miR-30c-5p
GO:0019901	30	809	256	12023	0.002075	2.68	protein kinase binding	molecular function	hsa-miR-30c-5p
GO:0000122	47	809	455	12023	0.002113	2.68	negative regulation of transcription from RNA polymerase II promoter	biological process	hsa-miR-30c-5p
GO:0005720	5	809	15	12023	0.002317	2.63	nuclear heterochromatin	cellular component	hsa-miR-30c-5p
GO:0003708	3	809	5	12023	0.002739	2.56	retinoic acid receptor activity	molecular function	hsa-miR-30c-5p
GO:0048742	3	809	5	12023	0.002739	2.56	regulation of skeletal muscle fiber development	biological process	hsa-miR-30c-5p
GO:0035068	3	809	5	12023	0.002739	2.56	micro-ribonucleoprotein complex	cellular component	hsa-miR-30c-5p
GO:0034983	3	809	5	12023	0.002739	2.56	peptidyl-lysine deacetylation	biological process	hsa-miR-30c-5p
GO:0006367	21	809	162	12023	0.002827	2.55	transcription initiation from RNA polymerase II promoter	biological process	hsa-miR-30c-5p
GO:0030425	26	809	217	12023	0.002948	2.53	dendrite	cellular component	hsa-miR-30c-5p
GO:0046969	4	809	10	12023	0.003078	2.51	NAD-dependent histone deacetylase activity (H3-K9 specific)	molecular function	hsa-miR-30c-5p
GO:0043161	10	809	56	12023	0.003784	2.42	proteasomal ubiquitin-dependent protein catabolic process	biological process	hsa-miR-30c-5p
GO:0055037	9	809	48	12023	0.004213	2.38	recycling endosome	cellular component	hsa-miR-30c-5p
GO:0004709	5	809	17	12023	0.004267	2.37	MAP kinase kinase kinase activity	molecular function	hsa-miR-30c-5p
GO:0048169	6	809	24	12023	0.004297	2.37	regulation of long-term neuronal synaptic plasticity	biological process	hsa-miR-30c-5p
GO:0050682	2	809	2	12023	0.004522	2.34	AF-2 domain binding	molecular function	hsa-miR-30c-5p
GO:0051451	2	809	2	12023	0.004522	2.34	myoblast migration	biological process	hsa-miR-30c-5p
GO:0009912	2	809	2	12023	0.004522	2.34	auditory receptor cell fate commitment	biological process	hsa-miR-30c-5p
GO:0030670	8	809	40	12023	0.004542	2.34	phagocytic vesicle membrane	cellular component	hsa-miR-30c-5p
GO:0060174	4	809	11	12023	0.004582	2.34	limb bud formation	biological process	hsa-miR-30c-5p
GO:0007264	31	809	283	12023	0.00494	2.31	small GTPase mediated signal transduction	biological process	hsa-miR-30c-5p
GO:0042921	3	809	6	12023	0.005204	2.28	glucocorticoid receptor signaling pathway	biological process	hsa-miR-30c-5p
GO:0042596	3	809	6	12023	0.005204	2.28	fear response	biological process	hsa-miR-30c-5p
GO:0008270	116	809	1376	12023	0.005336	2.27	zinc ion binding	molecular function	hsa-miR-30c-5p
GO:0000118	6	809	25	12023	0.005338	2.27	histone deacetylase complex	cellular component	hsa-miR-30c-5p
GO:0030217	6	809	25	12023	0.005338	2.27	T cell differentiation	biological process	hsa-miR-30c-5p
GO:0045335	6	809	25	12023	0.005338	2.27	phagocytic vesicle	cellular component	hsa-miR-30c-5p
GO:0021915	7	809	33	12023	0.005558	2.26	neural tube development	biological process	hsa-miR-30c-5p
GO:0035091	10	809	59	12023	0.005567	2.25	phosphatidylinositol binding	molecular function	hsa-miR-30c-5p
GO:0035097	5	809	18	12023	0.005585	2.25	histone methyltransferase complex	cellular component	hsa-miR-30c-5p
GO:0043065	24	809	205	12023	0.0056	2.25	positive regulation of apoptotic process	biological process	hsa-miR-30c-5p
GO:0031175	12	809	78	12023	0.005649	2.25	neuron projection development	biological process	hsa-miR-30c-5p
GO:0043524	13	809	88	12023	0.005768	2.24	negative regulation of neuron apoptotic process	biological process	hsa-miR-30c-5p
GO:0014069	15	809	109	12023	0.006195	2.21	postsynaptic density	cellular component	hsa-miR-30c-5p
GO:0004407	4	809	12	12023	0.006511	2.19	histone deacetylase activity	molecular function	hsa-miR-30c-5p
GO:0032331	4	809	12	12023	0.006511	2.19	negative regulation of chondrocyte differentiation	biological process	hsa-miR-30c-5p
GO:0045892	39	809	386	12023	0.00701	2.15	negative regulation of transcription, DNA-dependent	biological process	hsa-miR-30c-5p
GO:0002076	5	809	19	12023	0.007167	2.14	osteoblast development	biological process	hsa-miR-30c-5p
GO:0006814	10	809	62	12023	0.007948	2.1	sodium ion transport	biological process	hsa-miR-30c-5p
GO:0070491	6	809	27	12023	0.007955	2.1	repressing transcription factor binding	molecular function	hsa-miR-30c-5p
GO:0035278	3	809	7	12023	0.008654	2.06	negative regulation of translation involved in gene silencing by miRNA	biological process	hsa-miR-30c-5p
GO:0022011	3	809	7	12023	0.008654	2.06	myelination in peripheral nervous system	biological process	hsa-miR-30c-5p
GO:0072075	3	809	7	12023	0.008654	2.06	metanephric mesenchyme development	biological process	hsa-miR-30c-5p
GO:0070933	3	809	7	12023	0.008654	2.06	histone H4 deacetylation	biological process	hsa-miR-30c-5p
GO:0005388	3	809	7	12023	0.008654	2.06	calcium-transporting ATPase activity	molecular function	hsa-miR-30c-5p
GO:0033558	3	809	7	12023	0.008654	2.06	protein deacetylase activity	molecular function	hsa-miR-30c-5p
GO:0070932	3	809	7	12023	0.008654	2.06	histone H3 deacetylation	biological process	hsa-miR-30c-5p
GO:0030048	4	809	13	12023	0.00891	2.05	actin filament-based movement	biological process	hsa-miR-30c-5p
GO:0007413	4	809	13	12023	0.00891	2.05	axonal fasciculation	biological process	hsa-miR-30c-5p
GO:0006044	4	809	13	12023	0.00891	2.05	N-acetylglucosamine metabolic process	biological process	hsa-miR-30c-5p
GO:0033268	4	809	13	12023	0.00891	2.05	node of Ranvier	cellular component	hsa-miR-30c-5p
GO:0021510	5	809	20	12023	0.009037	2.04	spinal cord development	biological process	hsa-miR-30c-5p
GO:0006355	98	809	1158	12023	0.009285	2.03	regulation of transcription, DNA-dependent	biological process	hsa-miR-30c-5p
GO:0030145	6	809	28	12023	0.00956	2.02	manganese ion binding	molecular function	hsa-miR-30c-5p
GO:0031054	4	374	7	12023	2.99e-05	4.52	pre-miRNA processing	biological process	hsa-miR-125b-5p
GO:0006917	15	374	159	12023	0.000129	3.89	induction of apoptosis	biological process	hsa-miR-125b-5p
GO:0001047	5	374	20	12023	0.000299	3.52	core promoter binding	molecular function	hsa-miR-125b-5p
GO:0008285	23	374	338	12023	0.000369	3.43	negative regulation of cell proliferation	biological process	hsa-miR-125b-5p
GO:0000122	28	374	455	12023	0.000457	3.34	negative regulation of transcription from RNA polymerase II promoter	biological process	hsa-miR-125b-5p
GO:0001836	5	374	23	12023	0.000601	3.22	release of cytochrome c from mitochondria	biological process	hsa-miR-125b-5p
GO:0031519	5	374	23	12023	0.000601	3.22	PcG protein complex	cellular component	hsa-miR-125b-5p
GO:0006351	63	374	1361	12023	0.00075	3.12	transcription, DNA-dependent	biological process	hsa-miR-125b-5p
GO:0030173	6	374	37	12023	0.000894	3.05	integral to Golgi membrane	cellular component	hsa-miR-125b-5p
GO:0060964	2	374	2	12023	0.000965	3.02	regulation of gene silencing by miRNA	biological process	hsa-miR-125b-5p
GO:0043525	6	374	39	12023	0.001191	2.92	positive regulation of neuron apoptotic process	biological process	hsa-miR-125b-5p
GO:0005515	187	374	5073	12023	0.001198	2.92	protein binding	molecular function	hsa-miR-125b-5p
GO:0090200	4	374	16	12023	0.001246	2.9	positive regulation of release of cytochrome c from mitochondria	biological process	hsa-miR-125b-5p
GO:0005634	149	374	3901	12023	0.001338	2.87	nucleus	cellular component	hsa-miR-125b-5p
GO:0043433	7	374	55	12023	0.001494	2.83	negative regulation of sequence-specific DNA binding transcription factor activity	biological process	hsa-miR-125b-5p
GO:0006915	31	374	569	12023	0.001722	2.76	apoptotic process	biological process	hsa-miR-125b-5p
GO:0035198	3	374	9	12023	0.002181	2.66	miRNA binding	molecular function	hsa-miR-125b-5p
GO:0008270	61	374	1376	12023	0.002602	2.58	zinc ion binding	molecular function	hsa-miR-125b-5p
GO:0032471	2	374	3	12023	0.002836	2.55	reduction of endoplasmic reticulum calcium ion concentration	biological process	hsa-miR-125b-5p
GO:0045668	5	374	32	12023	0.002857	2.54	negative regulation of osteoblast differentiation	biological process	hsa-miR-125b-5p
GO:0016605	7	374	63	12023	0.003295	2.48	PML body	cellular component	hsa-miR-125b-5p
GO:0051726	8	374	80	12023	0.003348	2.48	regulation of cell cycle	biological process	hsa-miR-125b-5p
GO:0016604	5	374	34	12023	0.003752	2.43	nuclear body	cellular component	hsa-miR-125b-5p
GO:0045892	22	374	386	12023	0.004645	2.33	negative regulation of transcription, DNA-dependent	biological process	hsa-miR-125b-5p
GO:0045765	4	374	23	12023	0.005105	2.29	regulation of angiogenesis	biological process	hsa-miR-125b-5p
GO:0035102	3	374	12	12023	0.005329	2.27	PRC1 complex	cellular component	hsa-miR-125b-5p
GO:0010586	2	374	4	12023	0.005555	2.26	miRNA metabolic process	biological process	hsa-miR-125b-5p
GO:0033553	2	374	4	12023	0.005555	2.26	rDNA heterochromatin	cellular component	hsa-miR-125b-5p
GO:0006543	2	374	4	12023	0.005555	2.26	glutamine catabolic process	biological process	hsa-miR-125b-5p
GO:0008633	4	374	25	12023	0.006945	2.16	activation of pro-apoptotic gene products	biological process	hsa-miR-125b-5p
GO:0043154	6	374	56	12023	0.007617	2.12	negative regulation of cysteine-type endopeptidase activity involved in apoptotic process	biological process	hsa-miR-125b-5p
GO:0004843	5	374	40	12023	0.007624	2.12	ubiquitin-specific protease activity	molecular function	hsa-miR-125b-5p
GO:0016881	5	374	41	12023	0.008466	2.07	acid-amino acid ligase activity	molecular function	hsa-miR-125b-5p
GO:0008283	17	374	288	12023	0.008714	2.06	cell proliferation	biological process	hsa-miR-125b-5p
GO:0016579	4	374	27	12023	0.009177	2.04	protein deubiquitination	biological process	hsa-miR-125b-5p
GO:0005515	160	290	5073	12023	4.56e-06	5.34	protein binding	molecular function	hsa-miR-133b
GO:0033119	3	290	4	12023	5.46e-05	4.26	negative regulation of RNA splicing	biological process	hsa-miR-133b
GO:0005737	115	290	3535	12023	9.98e-05	4	cytoplasm	cellular component	hsa-miR-133b
GO:0003779	16	290	249	12023	0.000356	3.45	actin binding	molecular function	hsa-miR-133b
GO:0005001	4	290	15	12023	0.000367	3.44	transmembrane receptor protein tyrosine phosphatase activity	molecular function	hsa-miR-133b
GO:0005856	17	290	279	12023	0.000434	3.36	cytoskeleton	cellular component	hsa-miR-133b
GO:0043495	3	290	7	12023	0.000452	3.34	protein anchor	molecular function	hsa-miR-133b
GO:0006470	9	290	100	12023	0.000681	3.17	protein dephosphorylation	biological process	hsa-miR-133b
GO:0030148	5	290	30	12023	0.000685	3.16	sphingolipid biosynthetic process	biological process	hsa-miR-133b
GO:0006355	45	290	1158	12023	0.000873	3.06	regulation of transcription, DNA-dependent	biological process	hsa-miR-133b
GO:0000159	4	290	19	12023	0.000965	3.02	protein phosphatase type 2A complex	cellular component	hsa-miR-133b
GO:0007269	6	290	49	12023	0.001093	2.96	neurotransmitter secretion	biological process	hsa-miR-133b
GO:0002193	2	290	3	12023	0.001712	2.77	MAML1-RBP-Jkappa- ICN1 complex	cellular component	hsa-miR-133b
GO:0050872	3	290	12	12023	0.002599	2.59	white fat cell differentiation	biological process	hsa-miR-133b
GO:0045892	19	290	386	12023	0.002604	2.58	negative regulation of transcription, DNA-dependent	biological process	hsa-miR-133b
GO:0006928	7	290	81	12023	0.00335	2.47	cellular component movement	biological process	hsa-miR-133b
GO:0033553	2	290	4	12023	0.003369	2.47	rDNA heterochromatin	cellular component	hsa-miR-133b
GO:0007268	16	290	314	12023	0.003983	2.4	synaptic transmission	biological process	hsa-miR-133b
GO:0004725	7	290	87	12023	0.004984	2.3	protein tyrosine phosphatase activity	molecular function	hsa-miR-133b
GO:0030276	3	290	15	12023	0.005096	2.29	clathrin binding	molecular function	hsa-miR-133b
GO:0005741	7	290	88	12023	0.005306	2.28	mitochondrial outer membrane	cellular component	hsa-miR-133b
GO:0048048	2	290	5	12023	0.005525	2.26	embryonic eye morphogenesis	biological process	hsa-miR-133b
GO:0030121	2	290	5	12023	0.005525	2.26	AP-1 adaptor complex	cellular component	hsa-miR-133b
GO:0042059	4	290	30	12023	0.005542	2.26	negative regulation of epidermal growth factor receptor signaling pathway	biological process	hsa-miR-133b
GO:0051090	5	290	48	12023	0.005786	2.24	regulation of sequence-specific DNA binding transcription factor activity	biological process	hsa-miR-133b
GO:0051056	9	290	137	12023	0.005934	2.23	regulation of small GTPase mediated signal transduction	biological process	hsa-miR-133b
GO:0030175	5	290	49	12023	0.006319	2.2	filopodium	cellular component	hsa-miR-133b
GO:0003700	29	290	746	12023	0.007465	2.13	sequence-specific DNA binding transcription factor activity	molecular function	hsa-miR-133b
GO:0005829	61	290	1873	12023	0.007551	2.12	cytosol	cellular component	hsa-miR-133b
GO:0022008	4	290	33	12023	0.007821	2.11	neurogenesis	biological process	hsa-miR-133b
GO:0016607	8	290	119	12023	0.00811	2.09	nuclear speck	cellular component	hsa-miR-133b
GO:0032964	2	290	6	12023	0.008157	2.09	collagen biosynthetic process	biological process	hsa-miR-133b
GO:0006936	6	290	73	12023	0.008236	2.08	muscle contraction	biological process	hsa-miR-133b
GO:0001503	6	290	73	12023	0.008236	2.08	ossification	biological process	hsa-miR-133b
GO:0000381	3	290	18	12023	0.008664	2.06	regulation of alternative mRNA splicing, via spliceosome	biological process	hsa-miR-133b
GO:0043066	18	290	403	12023	0.008968	2.05	negative regulation of apoptotic process	biological process	hsa-miR-133b
GO:0043195	4	290	35	12023	0.009639	2.02	terminal bouton	cellular component	hsa-miR-133b
GO:0000183	2	290	7	12023	0.011238	1.95	chromatin silencing at rDNA	biological process	hsa-miR-133b
GO:0005677	2	290	7	12023	0.011238	1.95	chromatin silencing complex	cellular component	hsa-miR-133b
GO:0008634	2	290	7	12023	0.011238	1.95	negative regulation of survival gene product expression	biological process	hsa-miR-133b
GO:0043565	19	290	445	12023	0.011556	1.94	sequence-specific DNA binding	molecular function	hsa-miR-133b
GO:0050999	3	290	20	12023	0.011682	1.93	regulation of nitric-oxide synthase activity	biological process	hsa-miR-133b
GO:0048706	4	290	37	12023	0.011711	1.93	embryonic skeletal system development	biological process	hsa-miR-133b
GO:0031594	4	290	38	12023	0.012846	1.89	neuromuscular junction	cellular component	hsa-miR-133b
GO:0051491	3	290	21	12023	0.01339	1.87	positive regulation of filopodium assembly	biological process	hsa-miR-133b
GO:0001701	11	290	211	12023	0.013423	1.87	in utero embryonic development	biological process	hsa-miR-133b
GO:0010468	6	290	82	12023	0.014172	1.85	regulation of gene expression	biological process	hsa-miR-133b
GO:0048172	2	290	8	12023	0.014747	1.83	regulation of short-term neuronal synaptic plasticity	biological process	hsa-miR-133b
GO:0043249	2	290	8	12023	0.014747	1.83	erythrocyte maturation	biological process	hsa-miR-133b
GO:0031965	8	290	133	12023	0.01522	1.82	nuclear membrane	cellular component	hsa-miR-133b
GO:0042147	3	290	22	12023	0.015232	1.82	retrograde transport, endosome to Golgi	biological process	hsa-miR-133b
GO:0001541	4	290	40	12023	0.015321	1.81	ovarian follicle development	biological process	hsa-miR-133b
GO:0017053	4	290	40	12023	0.015321	1.81	transcriptional repressor complex	cellular component	hsa-miR-133b
GO:0005096	7	290	108	12023	0.015558	1.81	GTPase activator activity	molecular function	hsa-miR-133b
GO:0043005	9	290	161	12023	0.016095	1.79	neuron projection	cellular component	hsa-miR-133b
GO:0040007	3	290	23	12023	0.017211	1.76	growth	biological process	hsa-miR-133b
GO:0000380	2	290	9	12023	0.018662	1.73	alternative mRNA splicing, via spliceosome	biological process	hsa-miR-133b
GO:0034045	2	290	9	12023	0.018662	1.73	pre-autophagosomal structure membrane	cellular component	hsa-miR-133b
GO:0030742	2	290	9	12023	0.018662	1.73	GTP-dependent protein binding	molecular function	hsa-miR-133b
GO:0000289	3	290	24	12023	0.019326	1.71	nuclear-transcribed mRNA poly(A) tail shortening	biological process	hsa-miR-133b
GO:0030863	3	290	24	12023	0.019326	1.71	cortical cytoskeleton	cellular component	hsa-miR-133b
GO:0046982	14	290	313	12023	0.019716	1.71	protein heterodimerization activity	molecular function	hsa-miR-133b
GO:0006397	9	290	169	12023	0.021359	1.67	mRNA processing	biological process	hsa-miR-133b
GO:0001892	3	290	25	12023	0.021578	1.67	embryonic placenta development	biological process	hsa-miR-133b
GO:0051028	4	290	45	12023	0.022757	1.64	mRNA transport	biological process	hsa-miR-133b
GO:0042605	2	290	10	12023	0.02296	1.64	peptide antigen binding	molecular function	hsa-miR-133b
GO:0030032	3	290	26	12023	0.023967	1.62	lamellipodium assembly	biological process	hsa-miR-133b
GO:0070869	1	290	1	12023	0.02412	1.62	heterochromatin assembly involved in chromatin silencing	biological process	hsa-miR-133b
GO:0045815	1	290	1	12023	0.02412	1.62	positive regulation of gene expression, epigenetic	biological process	hsa-miR-133b
GO:0003934	1	290	1	12023	0.02412	1.62	GTP cyclohydrolase I activity	molecular function	hsa-miR-133b
GO:0019948	1	290	1	12023	0.02412	1.62	SUMO activating enzyme activity	molecular function	hsa-miR-133b
GO:0002878	1	290	1	12023	0.02412	1.62	negative regulation of acute inflammatory response to non-antigenic stimulus	biological process	hsa-miR-133b
GO:0016521	1	290	1	12023	0.02412	1.62	pituitary adenylate cyclase activating polypeptide activity	molecular function	hsa-miR-133b
GO:0045203	1	290	1	12023	0.02412	1.62	integral to cell outer membrane	cellular component	hsa-miR-133b
GO:0031858	1	290	1	12023	0.02412	1.62	pituitary adenylate cyclase-activating polypeptide receptor binding	molecular function	hsa-miR-133b
GO:2000300	1	290	1	12023	0.02412	1.62	regulation of synaptic vesicle exocytosis	biological process	hsa-miR-133b
GO:0042946	1	290	1	12023	0.02412	1.62	glucoside transport	biological process	hsa-miR-133b
GO:0070445	1	290	1	12023	0.02412	1.62	regulation of oligodendrocyte progenitor proliferation	biological process	hsa-miR-133b
GO:0016776	1	290	1	12023	0.02412	1.62	phosphotransferase activity, phosphate group as acceptor	molecular function	hsa-miR-133b
GO:0051939	1	290	1	12023	0.02412	1.62	gamma-aminobutyric acid import	biological process	hsa-miR-133b
GO:0003093	1	290	1	12023	0.02412	1.62	regulation of glomerular filtration	biological process	hsa-miR-133b
GO:0006240	1	290	1	12023	0.02412	1.62	dCDP biosynthetic process	biological process	hsa-miR-133b
GO:0051148	1	290	1	12023	0.02412	1.62	negative regulation of muscle cell differentiation	biological process	hsa-miR-133b
GO:0042559	1	290	1	12023	0.02412	1.62	pteridine-containing compound biosynthetic process	biological process	hsa-miR-133b
GO:0035998	1	290	1	12023	0.02412	1.62	7,8-dihydroneopterin 3'-triphosphate biosynthetic process	biological process	hsa-miR-133b
GO:0042392	1	290	1	12023	0.02412	1.62	sphingosine-1-phosphate phosphatase activity	molecular function	hsa-miR-133b
GO:0006668	1	290	1	12023	0.02412	1.62	sphinganine-1-phosphate metabolic process	biological process	hsa-miR-133b
GO:0002355	1	290	1	12023	0.02412	1.62	detection of tumor cell	biological process	hsa-miR-133b
GO:0016260	1	290	1	12023	0.02412	1.62	selenocysteine biosynthetic process	biological process	hsa-miR-133b
GO:0010606	1	290	1	12023	0.02412	1.62	positive regulation of cytoplasmic mRNA processing body assembly	biological process	hsa-miR-133b
GO:0006225	1	290	1	12023	0.02412	1.62	UDP biosynthetic process	biological process	hsa-miR-133b
GO:0036060	1	290	1	12023	0.02412	1.62	slit diaphragm assembly	biological process	hsa-miR-133b
GO:0046705	1	290	1	12023	0.02412	1.62	CDP biosynthetic process	biological process	hsa-miR-133b
GO:0042947	1	290	1	12023	0.02412	1.62	glucoside transmembrane transporter activity	molecular function	hsa-miR-133b
GO:0060453	1	290	1	12023	0.02412	1.62	regulation of gastric acid secretion	biological process	hsa-miR-133b
GO:0005094	1	290	1	12023	0.02412	1.62	Rho GDP-dissociation inhibitor activity	molecular function	hsa-miR-133b
GO:0043065	10	290	205	12023	0.027008	1.57	positive regulation of apoptotic process	biological process	hsa-miR-133b
GO:0060384	2	290	11	12023	0.027621	1.56	innervation	biological process	hsa-miR-133b
GO:0006376	2	290	11	12023	0.027621	1.56	mRNA splice site selection	biological process	hsa-miR-133b
GO:0048786	2	290	11	12023	0.027621	1.56	presynaptic active zone	cellular component	hsa-miR-133b
GO:0010812	2	290	11	12023	0.027621	1.56	negative regulation of cell-substrate adhesion	biological process	hsa-miR-133b
GO:0030669	2	290	11	12023	0.027621	1.56	clathrin-coated endocytic vesicle membrane	cellular component	hsa-miR-133b
GO:0001501	7	290	122	12023	0.028228	1.55	skeletal system development	biological process	hsa-miR-133b
GO:0005635	6	290	97	12023	0.029757	1.53	nuclear envelope	cellular component	hsa-miR-133b
GO:0045211	8	290	151	12023	0.029917	1.52	postsynaptic membrane	cellular component	hsa-miR-133b
GO:0015758	4	290	49	12023	0.030048	1.52	glucose transport	biological process	hsa-miR-133b
GO:0003729	4	290	49	12023	0.030048	1.52	mRNA binding	molecular function	hsa-miR-133b
GO:0042734	4	290	49	12023	0.030048	1.52	presynaptic membrane	cellular component	hsa-miR-133b
GO:0042802	13	290	302	12023	0.031615	1.5	identical protein binding	molecular function	hsa-miR-133b
GO:0035335	4	290	50	12023	0.032062	1.49	peptidyl-tyrosine dephosphorylation	biological process	hsa-miR-133b
GO:0032331	2	290	12	12023	0.032625	1.49	negative regulation of chondrocyte differentiation	biological process	hsa-miR-133b
GO:0015629	8	290	155	12023	0.03418	1.47	actin cytoskeleton	cellular component	hsa-miR-133b
GO:0043197	5	290	75	12023	0.034627	1.46	dendritic spine	cellular component	hsa-miR-133b
GO:0007281	3	290	30	12023	0.034891	1.46	germ cell development	biological process	hsa-miR-133b
GO:0051287	3	290	30	12023	0.034891	1.46	NAD binding	molecular function	hsa-miR-133b
GO:0005487	2	290	13	12023	0.037954	1.42	nucleocytoplasmic transporter activity	molecular function	hsa-miR-133b
GO:0006351	43	290	1361	12023	0.038448	1.42	transcription, DNA-dependent	biological process	hsa-miR-133b
GO:0007165	29	290	855	12023	0.039117	1.41	signal transduction	biological process	hsa-miR-133b
GO:0008543	6	290	104	12023	0.039839	1.4	fibroblast growth factor receptor signaling pathway	biological process	hsa-miR-133b
GO:0006665	4	290	54	12023	0.040894	1.39	sphingolipid metabolic process	biological process	hsa-miR-133b
GO:0005887	25	290	719	12023	0.041769	1.38	integral to plasma membrane	cellular component	hsa-miR-133b
GO:0006337	2	290	14	12023	0.043588	1.36	nucleosome disassembly	biological process	hsa-miR-133b
GO:0060216	2	290	14	12023	0.043588	1.36	definitive hemopoiesis	biological process	hsa-miR-133b
GO:0007416	3	290	33	12023	0.044497	1.35	synapse assembly	biological process	hsa-miR-133b
GO:0032880	3	290	33	12023	0.044497	1.35	regulation of protein localization	biological process	hsa-miR-133b
GO:0060928	1	290	2	12023	0.047661	1.32	atrioventricular node cell development	biological process	hsa-miR-133b
GO:0072534	1	290	2	12023	0.047661	1.32	perineuronal net	cellular component	hsa-miR-133b
GO:0002865	1	290	2	12023	0.047661	1.32	negative regulation of acute inflammatory response to antigenic stimulus	biological process	hsa-miR-133b
GO:0070294	1	290	2	12023	0.047661	1.32	renal sodium ion absorption	biological process	hsa-miR-133b
GO:0002945	1	290	2	12023	0.047661	1.32	cyclin K-CDK13 complex	cellular component	hsa-miR-133b
GO:0014916	1	290	2	12023	0.047661	1.32	regulation of lung blood pressure	biological process	hsa-miR-133b
GO:0022824	1	290	2	12023	0.047661	1.32	transmitter-gated ion channel activity	molecular function	hsa-miR-133b
GO:0070816	1	290	2	12023	0.047661	1.32	phosphorylation of RNA polymerase II C-terminal domain	biological process	hsa-miR-133b
GO:0014054	1	290	2	12023	0.047661	1.32	positive regulation of gamma-aminobutyric acid secretion	biological process	hsa-miR-133b
GO:0075732	1	290	2	12023	0.047661	1.32	viral penetration into host nucleus	biological process	hsa-miR-133b
GO:0042835	1	290	2	12023	0.047661	1.32	BRE binding	molecular function	hsa-miR-133b
GO:0047493	1	290	2	12023	0.047661	1.32	ceramide cholinephosphotransferase activity	molecular function	hsa-miR-133b
GO:0018963	1	290	2	12023	0.047661	1.32	phthalate metabolic process	biological process	hsa-miR-133b
GO:0090260	1	290	2	12023	0.047661	1.32	negative regulation of retinal ganglion cell axon guidance	biological process	hsa-miR-133b
GO:0033188	1	290	2	12023	0.047661	1.32	sphingomyelin synthase activity	molecular function	hsa-miR-133b
GO:0004991	1	290	2	12023	0.047661	1.32	parathyroid hormone receptor activity	molecular function	hsa-miR-133b
GO:0008043	1	290	2	12023	0.047661	1.32	intracellular ferritin complex	cellular component	hsa-miR-133b
GO:0009220	1	290	2	12023	0.047661	1.32	pyrimidine ribonucleotide biosynthetic process	biological process	hsa-miR-133b
GO:0005332	1	290	2	12023	0.047661	1.32	gamma-aminobutyric acid:sodium symporter activity	molecular function	hsa-miR-133b
GO:0004756	1	290	2	12023	0.047661	1.32	selenide, water dikinase activity	molecular function	hsa-miR-133b
GO:0090274	1	290	2	12023	0.047661	1.32	positive regulation of somatostatin secretion	biological process	hsa-miR-133b
GO:0051066	1	290	2	12023	0.047661	1.32	dihydrobiopterin metabolic process	biological process	hsa-miR-133b
GO:0046832	1	290	2	12023	0.047661	1.32	negative regulation of RNA export from nucleus	biological process	hsa-miR-133b
GO:0051606	1	290	2	12023	0.047661	1.32	detection of stimulus	biological process	hsa-miR-133b
GO:0010579	1	290	2	12023	0.047661	1.32	positive regulation of adenylate cyclase activity involved in G-protein coupled receptor signaling pathway	biological process	hsa-miR-133b
GO:0033862	1	290	2	12023	0.047661	1.32	UMP kinase activity	molecular function	hsa-miR-133b
GO:0008187	1	290	2	12023	0.047661	1.32	poly-pyrimidine tract binding	molecular function	hsa-miR-133b
GO:0061097	1	290	2	12023	0.047661	1.32	regulation of protein tyrosine kinase activity	biological process	hsa-miR-133b
GO:0006227	1	290	2	12023	0.047661	1.32	dUDP biosynthetic process	biological process	hsa-miR-133b
GO:0048408	1	290	2	12023	0.047661	1.32	epidermal growth factor binding	molecular function	hsa-miR-133b
GO:0045595	3	290	34	12023	0.047961	1.32	regulation of cell differentiation	biological process	hsa-miR-133b
GO:0005886	67	290	2298	12023	0.049486	1.31	plasma membrane	cellular component	hsa-miR-133b
GO:0016585	2	290	15	12023	0.049509	1.31	chromatin remodeling complex	cellular component	hsa-miR-133b
GO:0030224	2	290	15	12023	0.049509	1.31	monocyte differentiation	biological process	hsa-miR-133b
GO:0042127	7	290	138	12023	0.049653	1.3	regulation of cell proliferation	biological process	hsa-miR-133b
GO:0005215	7	290	139	12023	0.05126	1.29	transporter activity	molecular function	hsa-miR-133b
GO:0016071	7	290	140	12023	0.052899	1.28	mRNA metabolic process	biological process	hsa-miR-133b
GO:0003690	6	290	112	12023	0.053742	1.27	double-stranded DNA binding	molecular function	hsa-miR-133b
GO:0006892	3	290	36	12023	0.055273	1.26	post-Golgi vesicle-mediated transport	biological process	hsa-miR-133b
GO:0048469	3	290	36	12023	0.055273	1.26	cell maturation	biological process	hsa-miR-133b
GO:0010506	2	290	16	12023	0.055702	1.25	regulation of autophagy	biological process	hsa-miR-133b
GO:0045638	2	290	16	12023	0.055702	1.25	negative regulation of myeloid cell differentiation	biological process	hsa-miR-133b
GO:0003723	17	290	464	12023	0.057244	1.24	RNA binding	molecular function	hsa-miR-133b
GO:0001725	3	290	37	12023	0.059117	1.23	stress fiber	cellular component	hsa-miR-133b
GO:0043406	3	290	37	12023	0.059117	1.23	positive regulation of MAP kinase activity	biological process	hsa-miR-133b
GO:0008013	4	290	61	12023	0.059342	1.23	beta-catenin binding	molecular function	hsa-miR-133b
GO:0016323	6	290	115	12023	0.059627	1.22	basolateral plasma membrane	cellular component	hsa-miR-133b
GO:0006644	8	290	175	12023	0.061642	1.21	phospholipid metabolic process	biological process	hsa-miR-133b
GO:0016575	2	290	17	12023	0.062149	1.21	histone deacetylation	biological process	hsa-miR-133b
GO:0016925	2	290	17	12023	0.062149	1.21	protein sumoylation	biological process	hsa-miR-133b
GO:0001772	2	290	17	12023	0.062149	1.21	immunological synapse	cellular component	hsa-miR-133b
GO:0005643	4	290	62	12023	0.062286	1.21	nuclear pore	cellular component	hsa-miR-133b
GO:0007173	6	290	117	12023	0.063755	1.2	epidermal growth factor receptor signaling pathway	biological process	hsa-miR-133b
GO:0004722	3	290	39	12023	0.06717	1.17	protein serine/threonine phosphatase activity	molecular function	hsa-miR-133b
GO:0005246	2	290	18	12023	0.068835	1.16	calcium channel regulator activity	molecular function	hsa-miR-133b
GO:0046209	2	290	18	12023	0.068835	1.16	nitric oxide metabolic process	biological process	hsa-miR-133b
GO:0010467	18	290	511	12023	0.069457	1.16	gene expression	biological process	hsa-miR-133b
GO:0035694	1	290	3	12023	0.070636	1.15	mitochondrial protein catabolic process	biological process	hsa-miR-133b
GO:0000046	1	290	3	12023	0.070636	1.15	autophagic vacuole fusion	biological process	hsa-miR-133b
GO:0006235	1	290	3	12023	0.070636	1.15	dTTP biosynthetic process	biological process	hsa-miR-133b
GO:0002090	1	290	3	12023	0.070636	1.15	regulation of receptor internalization	biological process	hsa-miR-133b
GO:0019908	1	290	3	12023	0.070636	1.15	nuclear cyclin-dependent protein kinase holoenzyme complex	cellular component	hsa-miR-133b
GO:0060732	1	290	3	12023	0.070636	1.15	positive regulation of inositol phosphate biosynthetic process	biological process	hsa-miR-133b
GO:0032411	1	290	3	12023	0.070636	1.15	positive regulation of transporter activity	biological process	hsa-miR-133b
GO:0008641	1	290	3	12023	0.070636	1.15	small protein activating enzyme activity	molecular function	hsa-miR-133b
GO:0004127	1	290	3	12023	0.070636	1.15	cytidylate kinase activity	molecular function	hsa-miR-133b
GO:0016934	1	290	3	12023	0.070636	1.15	extracellular-glycine-gated chloride channel activity	molecular function	hsa-miR-133b
GO:0006670	1	290	3	12023	0.070636	1.15	sphingosine metabolic process	biological process	hsa-miR-133b
GO:0031205	1	290	3	12023	0.070636	1.15	endoplasmic reticulum Sec complex	cellular component	hsa-miR-133b
GO:0070969	1	290	3	12023	0.070636	1.15	ULK1-ATG13-FIP200 complex	cellular component	hsa-miR-133b
GO:0003162	1	290	3	12023	0.070636	1.15	atrioventricular node development	biological process	hsa-miR-133b
GO:0000938	1	290	3	12023	0.070636	1.15	GARP complex	cellular component	hsa-miR-133b
GO:0003105	1	290	3	12023	0.070636	1.15	negative regulation of glomerular filtration	biological process	hsa-miR-133b
GO:0050881	1	290	3	12023	0.070636	1.15	musculoskeletal movement	biological process	hsa-miR-133b
GO:0001956	1	290	3	12023	0.070636	1.15	positive regulation of neurotransmitter secretion	biological process	hsa-miR-133b
GO:0032229	1	290	3	12023	0.070636	1.15	negative regulation of synaptic transmission, GABAergic	biological process	hsa-miR-133b
GO:0030324	5	290	93	12023	0.074078	1.13	lung development	biological process	hsa-miR-133b
GO:0051015	4	290	66	12023	0.07481	1.13	actin filament binding	molecular function	hsa-miR-133b
GO:0001657	3	290	41	12023	0.075693	1.12	ureteric bud development	biological process	hsa-miR-133b
GO:0001662	2	290	19	12023	0.075744	1.12	behavioral fear response	biological process	hsa-miR-133b
GO:0030864	2	290	19	12023	0.075744	1.12	cortical actin cytoskeleton	cellular component	hsa-miR-133b
GO:0000288	3	290	42	12023	0.080125	1.1	nuclear-transcribed mRNA catabolic process, deadenylation-dependent decay	biological process	hsa-miR-133b
GO:0055085	13	290	349	12023	0.080438	1.09	transmembrane transport	biological process	hsa-miR-133b
GO:0007219	5	290	96	12023	0.082338	1.08	Notch signaling pathway	biological process	hsa-miR-133b
GO:0051789	2	290	20	12023	0.082862	1.08	response to protein stimulus	biological process	hsa-miR-133b
GO:0016020	28	290	887	12023	0.08619	1.06	membrane	cellular component	hsa-miR-133b
GO:0030672	3	290	44	12023	0.089316	1.05	synaptic vesicle membrane	cellular component	hsa-miR-133b
GO:0008380	8	290	190	12023	0.089364	1.05	RNA splicing	biological process	hsa-miR-133b
GO:0030054	11	290	288	12023	0.08963	1.05	cell junction	cellular component	hsa-miR-133b
GO:0000045	2	290	21	12023	0.090175	1.04	autophagic vacuole assembly	biological process	hsa-miR-133b
GO:0007190	2	290	21	12023	0.090175	1.04	activation of adenylate cyclase activity	biological process	hsa-miR-133b
GO:0001654	2	290	21	12023	0.090175	1.04	eye development	biological process	hsa-miR-133b
GO:0031941	2	290	21	12023	0.090175	1.04	filamentous actin	cellular component	hsa-miR-133b
GO:0043231	11	290	289	12023	0.091288	1.04	intracellular membrane-bounded organelle	cellular component	hsa-miR-133b
GO:0019886	4	290	71	12023	0.092103	1.04	antigen processing and presentation of exogenous peptide antigen via MHC class II	biological process	hsa-miR-133b
GO:0036002	1	290	4	12023	0.093058	1.03	pre-mRNA binding	molecular function	hsa-miR-133b
GO:0004849	1	290	4	12023	0.093058	1.03	uridine kinase activity	molecular function	hsa-miR-133b
GO:0034770	1	290	4	12023	0.093058	1.03	histone H4-K20 methylation	biological process	hsa-miR-133b
GO:0060078	1	290	4	12023	0.093058	1.03	regulation of postsynaptic membrane potential	biological process	hsa-miR-133b
GO:0017081	1	290	4	12023	0.093058	1.03	chloride channel regulator activity	molecular function	hsa-miR-133b
GO:0031256	1	290	4	12023	0.093058	1.03	leading edge membrane	cellular component	hsa-miR-133b
GO:0006222	1	290	4	12023	0.093058	1.03	UMP biosynthetic process	biological process	hsa-miR-133b
GO:0005862	1	290	4	12023	0.093058	1.03	muscle thin filament tropomyosin	cellular component	hsa-miR-133b
GO:0046654	1	290	4	12023	0.093058	1.03	tetrahydrofolate biosynthetic process	biological process	hsa-miR-133b
GO:0042759	1	290	4	12023	0.093058	1.03	long-chain fatty acid biosynthetic process	biological process	hsa-miR-133b
GO:0000290	1	290	4	12023	0.093058	1.03	deadenylation-dependent decapping of nuclear-transcribed mRNA	biological process	hsa-miR-133b
GO:0060253	1	290	4	12023	0.093058	1.03	negative regulation of glial cell proliferation	biological process	hsa-miR-133b
GO:0022602	1	290	4	12023	0.093058	1.03	ovulation cycle process	biological process	hsa-miR-133b
GO:0001913	1	290	4	12023	0.093058	1.03	T cell mediated cytotoxicity	biological process	hsa-miR-133b
GO:0090394	1	290	4	12023	0.093058	1.03	negative regulation of excitatory postsynaptic membrane potential	biological process	hsa-miR-133b
GO:0006729	1	290	4	12023	0.093058	1.03	tetrahydrobiopterin biosynthetic process	biological process	hsa-miR-133b
GO:0044615	1	290	4	12023	0.093058	1.03	nuclear pore nuclear basket	cellular component	hsa-miR-133b
GO:0048011	8	290	192	12023	0.09353	1.03	nerve growth factor receptor signaling pathway	biological process	hsa-miR-133b
GO:0051291	3	290	45	12023	0.094071	1.03	protein heterooligomerization	biological process	hsa-miR-133b
GO:0008284	13	290	359	12023	0.09497	1.02	positive regulation of cell proliferation	biological process	hsa-miR-133b
GO:0030027	5	290	101	12023	0.097139	1.01	lamellipodium	cellular component	hsa-miR-133b
GO:0030036	6	290	131	12023	0.097233	1.01	actin cytoskeleton organization	biological process	hsa-miR-133b
GO:0045202	7	290	163	12023	0.099696	1	synapse	cellular component	hsa-miR-133b
GO:0008543	10	178	104	12023	3.08e-06	5.51	fibroblast growth factor receptor signaling pathway	biological process	hsa-miR-143-3p
GO:0048011	12	178	192	12023	2.8e-05	4.55	nerve growth factor receptor signaling pathway	biological process	hsa-miR-143-3p
GO:0051146	4	178	16	12023	7.36e-05	4.13	striated muscle cell differentiation	biological process	hsa-miR-143-3p
GO:0006006	7	178	83	12023	0.000223	3.65	glucose metabolic process	biological process	hsa-miR-143-3p
GO:0043524	7	178	88	12023	0.000321	3.49	negative regulation of neuron apoptotic process	biological process	hsa-miR-143-3p
GO:0007173	8	178	117	12023	0.000341	3.47	epidermal growth factor receptor signaling pathway	biological process	hsa-miR-143-3p
GO:0021522	3	178	11	12023	0.000482	3.32	spinal cord motor neuron differentiation	biological process	hsa-miR-143-3p
GO:0007411	13	178	300	12023	0.000521	3.28	axon guidance	biological process	hsa-miR-143-3p
GO:0001649	5	178	53	12023	0.001086	2.96	osteoblast differentiation	biological process	hsa-miR-143-3p
GO:0035022	2	178	4	12023	0.001282	2.89	positive regulation of Rac protein signal transduction	biological process	hsa-miR-143-3p
GO:0009653	6	178	84	12023	0.001514	2.82	anatomical structure morphogenesis	biological process	hsa-miR-143-3p
GO:0014047	3	178	17	12023	0.001862	2.73	glutamate secretion	biological process	hsa-miR-143-3p
GO:0004672	11	178	264	12023	0.001908	2.72	protein kinase activity	molecular function	hsa-miR-143-3p
GO:0051385	2	178	5	12023	0.002117	2.67	response to mineralocorticoid stimulus	biological process	hsa-miR-143-3p
GO:0008286	7	178	121	12023	0.002122	2.67	insulin receptor signaling pathway	biological process	hsa-miR-143-3p
GO:0051721	3	178	18	12023	0.00221	2.66	protein phosphatase 2A binding	molecular function	hsa-miR-143-3p
GO:0001968	3	178	18	12023	0.00221	2.66	fibronectin binding	molecular function	hsa-miR-143-3p
GO:0035556	10	178	232	12023	0.002382	2.62	intracellular signal transduction	biological process	hsa-miR-143-3p
GO:0007268	12	178	314	12023	0.002474	2.61	synaptic transmission	biological process	hsa-miR-143-3p
GO:0007409	6	178	98	12023	0.003309	2.48	axonogenesis	biological process	hsa-miR-143-3p
GO:0030036	7	178	131	12023	0.003318	2.48	actin cytoskeleton organization	biological process	hsa-miR-143-3p
GO:0000165	5	178	72	12023	0.004226	2.37	MAPK cascade	biological process	hsa-miR-143-3p
GO:0032228	2	178	7	12023	0.004359	2.36	regulation of synaptic transmission, GABAergic	biological process	hsa-miR-143-3p
GO:0045944	18	178	627	12023	0.005398	2.27	positive regulation of transcription from RNA polymerase II promoter	biological process	hsa-miR-143-3p
GO:0010628	7	178	144	12023	0.005568	2.25	positive regulation of gene expression	biological process	hsa-miR-143-3p
GO:0016358	3	178	25	12023	0.005775	2.24	dendrite development	biological process	hsa-miR-143-3p
GO:0048704	4	178	49	12023	0.005858	2.23	embryonic skeletal system morphogenesis	biological process	hsa-miR-143-3p
GO:0048839	4	178	51	12023	0.006753	2.17	inner ear development	biological process	hsa-miR-143-3p
GO:0051000	2	178	9	12023	0.007328	2.14	positive regulation of nitric-oxide synthase activity	biological process	hsa-miR-143-3p
GO:0060056	2	178	9	12023	0.007328	2.14	mammary gland involution	biological process	hsa-miR-143-3p
GO:0019905	3	178	28	12023	0.007963	2.1	syntaxin binding	molecular function	hsa-miR-143-3p
GO:0050900	5	178	84	12023	0.008095	2.09	leukocyte migration	biological process	hsa-miR-143-3p
GO:0048538	3	178	29	12023	0.008787	2.06	thymus development	biological process	hsa-miR-143-3p
GO:0006366	10	178	280	12023	0.00883	2.05	transcription from RNA polymerase II promoter	biological process	hsa-miR-143-3p
GO:0019904	8	178	197	12023	0.009009	2.05	protein domain specific binding	molecular function	hsa-miR-143-3p
GO:0003197	2	178	10	12023	0.009071	2.04	endocardial cushion development	biological process	hsa-miR-143-3p
GO:0048856	2	178	10	12023	0.009071	2.04	anatomical structure development	biological process	hsa-miR-143-3p
GO:0042593	4	178	56	12023	0.009376	2.03	glucose homeostasis	biological process	hsa-miR-143-3p
GO:0005794	17	178	615	12023	0.009738	2.01	Golgi apparatus	cellular component	hsa-miR-143-3p
GO:0005515	208	372	5073	12023	4.42e-08	7.35	protein binding	molecular function	hsa-miR-145-5p
GO:0005737	154	372	3535	12023	3.65e-07	6.44	cytoplasm	cellular component	hsa-miR-145-5p
GO:0005543	23	372	249	12023	2.85e-06	5.55	phospholipid binding	molecular function	hsa-miR-145-5p
GO:0005856	24	372	279	12023	5.98e-06	5.22	cytoskeleton	cellular component	hsa-miR-145-5p
GO:0030027	12	372	101	12023	6.43e-05	4.19	lamellipodium	cellular component	hsa-miR-145-5p
GO:0008286	13	372	121	12023	9.24e-05	4.03	insulin receptor signaling pathway	biological process	hsa-miR-145-5p
GO:0045893	31	372	485	12023	0.000105	3.98	positive regulation of transcription, DNA-dependent	biological process	hsa-miR-145-5p
GO:0008284	24	372	359	12023	0.000332	3.48	positive regulation of cell proliferation	biological process	hsa-miR-145-5p
GO:0030335	11	372	108	12023	0.000504	3.3	positive regulation of cell migration	biological process	hsa-miR-145-5p
GO:0007165	44	372	855	12023	0.000574	3.24	signal transduction	biological process	hsa-miR-145-5p
GO:0034329	8	372	63	12023	0.000682	3.17	cell junction assembly	biological process	hsa-miR-145-5p
GO:0007010	10	372	95	12023	0.000694	3.16	cytoskeleton organization	biological process	hsa-miR-145-5p
GO:0045216	7	372	49	12023	0.000718	3.14	cell-cell junction organization	biological process	hsa-miR-145-5p
GO:0000289	5	372	24	12023	0.000722	3.14	nuclear-transcribed mRNA poly(A) tail shortening	biological process	hsa-miR-145-5p
GO:0005794	34	372	615	12023	0.000735	3.13	Golgi apparatus	cellular component	hsa-miR-145-5p
GO:0003779	18	372	249	12023	0.000743	3.13	actin binding	molecular function	hsa-miR-145-5p
GO:0006928	9	372	81	12023	0.000862	3.06	cellular component movement	biological process	hsa-miR-145-5p
GO:0032288	3	372	7	12023	0.000937	3.03	myelin assembly	biological process	hsa-miR-145-5p
GO:0042493	19	372	284	12023	0.001348	2.87	response to drug	biological process	hsa-miR-145-5p
GO:0016281	3	372	8	12023	0.001465	2.83	eukaryotic translation initiation factor 4F complex	cellular component	hsa-miR-145-5p
GO:0032924	3	372	8	12023	0.001465	2.83	activin receptor signaling pathway	biological process	hsa-miR-145-5p
GO:0046332	6	372	41	12023	0.001515	2.82	SMAD binding	molecular function	hsa-miR-145-5p
GO:0016477	11	372	124	12023	0.001593	2.8	cell migration	biological process	hsa-miR-145-5p
GO:0000288	6	372	42	12023	0.001723	2.76	nuclear-transcribed mRNA catabolic process, deadenylation-dependent decay	biological process	hsa-miR-145-5p
GO:0045944	33	372	627	12023	0.00198	2.7	positive regulation of transcription from RNA polymerase II promoter	biological process	hsa-miR-145-5p
GO:0030879	5	372	31	12023	0.002416	2.62	mammary gland development	biological process	hsa-miR-145-5p
GO:0048011	14	372	192	12023	0.002587	2.59	nerve growth factor receptor signaling pathway	biological process	hsa-miR-145-5p
GO:0032648	2	372	3	12023	0.002806	2.55	regulation of interferon-beta production	biological process	hsa-miR-145-5p
GO:0060155	2	372	3	12023	0.002806	2.55	platelet dense granule organization	biological process	hsa-miR-145-5p
GO:0004871	14	372	195	12023	0.002981	2.53	signal transducer activity	molecular function	hsa-miR-145-5p
GO:0005938	9	372	97	12023	0.003066	2.51	cell cortex	cellular component	hsa-miR-145-5p
GO:0046777	11	372	137	12023	0.003497	2.46	protein autophosphorylation	biological process	hsa-miR-145-5p
GO:0017112	4	372	21	12023	0.003554	2.45	Rab guanyl-nucleotide exchange factor activity	molecular function	hsa-miR-145-5p
GO:0031941	4	372	21	12023	0.003554	2.45	filamentous actin	cellular component	hsa-miR-145-5p
GO:0006509	4	372	21	12023	0.003554	2.45	membrane protein ectodomain proteolysis	biological process	hsa-miR-145-5p
GO:0030099	4	372	21	12023	0.003554	2.45	myeloid cell differentiation	biological process	hsa-miR-145-5p
GO:0007492	5	372	35	12023	0.004172	2.38	endoderm development	biological process	hsa-miR-145-5p
GO:0048514	4	372	22	12023	0.00424	2.37	blood vessel morphogenesis	biological process	hsa-miR-145-5p
GO:0007169	6	372	50	12023	0.004242	2.37	transmembrane receptor protein tyrosine kinase signaling pathway	biological process	hsa-miR-145-5p
GO:0006417	6	372	50	12023	0.004242	2.37	regulation of translation	biological process	hsa-miR-145-5p
GO:0017124	9	372	102	12023	0.004296	2.37	SH3 domain binding	molecular function	hsa-miR-145-5p
GO:0050900	8	372	84	12023	0.004381	2.36	leukocyte migration	biological process	hsa-miR-145-5p
GO:0005829	77	372	1873	12023	0.004541	2.34	cytosol	cellular component	hsa-miR-145-5p
GO:0006892	5	372	36	12023	0.004724	2.33	post-Golgi vesicle-mediated transport	biological process	hsa-miR-145-5p
GO:0001726	7	372	68	12023	0.004915	2.31	ruffle	cellular component	hsa-miR-145-5p
GO:0032091	4	372	23	12023	0.005009	2.3	negative regulation of protein binding	biological process	hsa-miR-145-5p
GO:0071044	3	372	12	12023	0.00525	2.28	histone mRNA catabolic process	biological process	hsa-miR-145-5p
GO:0030675	3	372	12	12023	0.00525	2.28	Rac GTPase activator activity	molecular function	hsa-miR-145-5p
GO:0005657	3	372	12	12023	0.00525	2.28	replication fork	cellular component	hsa-miR-145-5p
GO:0003700	36	372	746	12023	0.005264	2.28	sequence-specific DNA binding transcription factor activity	molecular function	hsa-miR-145-5p
GO:0002053	5	372	37	12023	0.005327	2.27	positive regulation of mesenchymal cell proliferation	biological process	hsa-miR-145-5p
GO:0042552	5	372	37	12023	0.005327	2.27	myelination	biological process	hsa-miR-145-5p
GO:0005178	7	372	69	12023	0.005328	2.27	integrin binding	molecular function	hsa-miR-145-5p
GO:0004222	8	372	87	12023	0.005422	2.27	metalloendopeptidase activity	molecular function	hsa-miR-145-5p
GO:0042308	2	372	4	12023	0.005497	2.26	negative regulation of protein import into nucleus	biological process	hsa-miR-145-5p
GO:0051409	2	372	4	12023	0.005497	2.26	response to nitrosative stress	biological process	hsa-miR-145-5p
GO:0042759	2	372	4	12023	0.005497	2.26	long-chain fatty acid biosynthetic process	biological process	hsa-miR-145-5p
GO:2000020	2	372	4	12023	0.005497	2.26	positive regulation of male gonad development	biological process	hsa-miR-145-5p
GO:0042788	2	372	4	12023	0.005497	2.26	polysomal ribosome	cellular component	hsa-miR-145-5p
GO:0060253	2	372	4	12023	0.005497	2.26	negative regulation of glial cell proliferation	biological process	hsa-miR-145-5p
GO:0070022	2	372	4	12023	0.005497	2.26	transforming growth factor beta receptor homodimeric complex	cellular component	hsa-miR-145-5p
GO:0005886	91	372	2298	12023	0.005655	2.25	plasma membrane	cellular component	hsa-miR-145-5p
GO:0035556	15	372	232	12023	0.005735	2.24	intracellular signal transduction	biological process	hsa-miR-145-5p
GO:0019048	16	372	255	12023	0.005855	2.23	virus-host interaction	biological process	hsa-miR-145-5p
GO:0030863	4	372	24	12023	0.005866	2.23	cortical cytoskeleton	cellular component	hsa-miR-145-5p
GO:0005158	4	372	24	12023	0.005866	2.23	insulin receptor binding	molecular function	hsa-miR-145-5p
GO:0048662	4	372	24	12023	0.005866	2.23	negative regulation of smooth muscle cell proliferation	biological process	hsa-miR-145-5p
GO:0090090	7	372	71	12023	0.006232	2.21	negative regulation of canonical Wnt receptor signaling pathway	biological process	hsa-miR-145-5p
GO:0005925	9	372	108	12023	0.006246	2.2	focal adhesion	cellular component	hsa-miR-145-5p
GO:0070848	3	372	13	12023	0.00667	2.18	response to growth factor stimulus	biological process	hsa-miR-145-5p
GO:0030665	3	372	13	12023	0.00667	2.18	clathrin-coated vesicle membrane	cellular component	hsa-miR-145-5p
GO:0044419	15	372	237	12023	0.006944	2.16	interspecies interaction between organisms	biological process	hsa-miR-145-5p
GO:0006338	6	372	56	12023	0.007427	2.13	chromatin remodeling	biological process	hsa-miR-145-5p
GO:0030036	10	372	131	12023	0.007456	2.13	actin cytoskeleton organization	biological process	hsa-miR-145-5p
GO:0005923	7	372	74	12023	0.007797	2.11	tight junction	cellular component	hsa-miR-145-5p
GO:0008283	17	372	288	12023	0.008284	2.08	cell proliferation	biological process	hsa-miR-145-5p
GO:0012506	3	372	14	12023	0.008296	2.08	vesicle membrane	cellular component	hsa-miR-145-5p
GO:0010634	3	372	14	12023	0.008296	2.08	positive regulation of epithelial cell migration	biological process	hsa-miR-145-5p
GO:0030119	2	372	5	12023	0.008974	2.05	AP-type membrane coat adaptor complex	cellular component	hsa-miR-145-5p
GO:0030618	2	372	5	12023	0.008974	2.05	transforming growth factor beta receptor, pathway-specific cytoplasmic mediator activity	molecular function	hsa-miR-145-5p
GO:1901016	2	372	5	12023	0.008974	2.05	regulation of potassium ion transmembrane transporter activity	biological process	hsa-miR-145-5p
GO:0060996	2	372	5	12023	0.008974	2.05	dendritic spine development	biological process	hsa-miR-145-5p
GO:0034593	1	9	1	16467	0.000547	3.26	phosphatidylinositol bisphosphate phosphatase activity	molecular function	hsa-miR-4484
GO:0031370	1	9	1	16467	0.000547	3.26	eukaryotic initiation factor 4G binding	molecular function	hsa-miR-4484
GO:0043812	1	9	2	16467	0.001093	2.96	phosphatidylinositol-4-phosphate phosphatase activity	molecular function	hsa-miR-4484
GO:0004437	1	9	4	16467	0.002185	2.66	inositol or phosphatidylinositol phosphatase activity	molecular function	hsa-miR-4484
GO:0008286	2	9	144	16467	0.002626	2.58	insulin receptor signaling pathway	biological process	hsa-miR-4484
GO:0009190	1	9	5	16467	0.00273	2.56	cyclic nucleotide biosynthetic process	biological process	hsa-miR-4484
GO:0005516	2	9	161	16467	0.003269	2.49	calmodulin binding	molecular function	hsa-miR-4484
GO:0042578	1	9	6	16467	0.003275	2.48	phosphoric ester hydrolase activity	molecular function	hsa-miR-4484
GO:0016849	1	9	6	16467	0.003275	2.48	phosphorus-oxygen lyase activity	molecular function	hsa-miR-4484
GO:0008294	1	9	6	16467	0.003275	2.48	calcium- and calmodulin-responsive adenylate cyclase activity	molecular function	hsa-miR-4484
GO:0000339	1	9	7	16467	0.00382	2.42	RNA cap binding	molecular function	hsa-miR-4484
GO:0007143	1	9	7	16467	0.00382	2.42	female meiosis	biological process	hsa-miR-4484
GO:0004438	1	9	7	16467	0.00382	2.42	phosphatidylinositol-3-phosphatase activity	molecular function	hsa-miR-4484
GO:0016442	1	9	8	16467	0.004365	2.36	RNA-induced silencing complex	cellular component	hsa-miR-4484
GO:0016281	1	9	9	16467	0.004909	2.31	eukaryotic translation initiation factor 4F complex	cellular component	hsa-miR-4484
GO:0070016	1	9	10	16467	0.005454	2.26	armadillo repeat domain binding	molecular function	hsa-miR-4484
GO:0004016	1	9	10	16467	0.005454	2.26	adenylate cyclase activity	molecular function	hsa-miR-4484
GO:0048011	2	9	215	16467	0.00575	2.24	nerve growth factor receptor signaling pathway	biological process	hsa-miR-4484
GO:0005845	1	9	11	16467	0.005997	2.22	mRNA cap binding complex	cellular component	hsa-miR-4484
GO:0008242	1	9	11	16467	0.005997	2.22	omega peptidase activity	molecular function	hsa-miR-4484
GO:0046856	1	9	12	16467	0.006541	2.18	phosphatidylinositol dephosphorylation	biological process	hsa-miR-4484
GO:0070536	1	9	15	16467	0.00817	2.09	protein K63-linked deubiquitination	biological process	hsa-miR-4484
GO:0006171	1	9	15	16467	0.00817	2.09	cAMP biosynthetic process	biological process	hsa-miR-4484
GO:0034199	1	9	16	16467	0.008713	2.06	activation of protein kinase A activity	biological process	hsa-miR-4484
GO:0010506	1	9	17	16467	0.009255	2.03	regulation of autophagy	biological process	hsa-miR-4484
GO:0051721	1	9	18	16467	0.009797	2.01	protein phosphatase 2A binding	molecular function	hsa-miR-4484
GO:0016311	1	9	18	16467	0.009797	2.01	dephosphorylation	biological process	hsa-miR-4484
GO:0000159	1	9	20	16467	0.010881	1.96	protein phosphatase type 2A complex	cellular component	hsa-miR-4484
GO:0016791	1	9	25	16467	0.013584	1.87	phosphatase activity	molecular function	hsa-miR-4484
GO:0000289	1	9	25	16467	0.013584	1.87	nuclear-transcribed mRNA poly(A) tail shortening	biological process	hsa-miR-4484
GO:0045931	1	9	26	16467	0.014124	1.85	positive regulation of mitotic cell cycle	biological process	hsa-miR-4484
GO:0007608	1	9	29	16467	0.015742	1.8	sensory perception of smell	biological process	hsa-miR-4484
GO:0030318	1	9	30	16467	0.016281	1.79	melanocyte differentiation	biological process	hsa-miR-4484
GO:0010494	1	9	30	16467	0.016281	1.79	cytoplasmic stress granule	cellular component	hsa-miR-4484
GO:0030331	1	9	30	16467	0.016281	1.79	estrogen receptor binding	molecular function	hsa-miR-4484
GO:0070830	1	9	31	16467	0.01682	1.77	tight junction assembly	biological process	hsa-miR-4484
GO:0007193	1	9	33	16467	0.017896	1.75	adenylate cyclase-inhibiting G-protein coupled receptor signaling pathway	biological process	hsa-miR-4484
GO:0016358	1	9	33	16467	0.017896	1.75	dendrite development	biological process	hsa-miR-4484
GO:0071377	1	9	34	16467	0.018434	1.73	cellular response to glucagon stimulus	biological process	hsa-miR-4484
GO:0016604	1	9	37	16467	0.020046	1.7	nuclear body	cellular component	hsa-miR-4484
GO:0006833	1	9	38	16467	0.020583	1.69	water transport	biological process	hsa-miR-4484
GO:0043130	1	9	40	16467	0.021656	1.66	ubiquitin binding	molecular function	hsa-miR-4484
GO:0007189	1	9	44	16467	0.023798	1.62	adenylate cyclase-activating G-protein coupled receptor signaling pathway	biological process	hsa-miR-4484
GO:0004843	1	9	45	16467	0.024333	1.61	ubiquitin-specific protease activity	molecular function	hsa-miR-4484
GO:0004197	1	9	50	16467	0.027004	1.57	cysteine-type endopeptidase activity	molecular function	hsa-miR-4484
GO:0000288	1	9	50	16467	0.027004	1.57	nuclear-transcribed mRNA catabolic process, deadenylation-dependent decay	biological process	hsa-miR-4484
GO:0000932	1	9	52	16467	0.028071	1.55	cytoplasmic mRNA processing body	cellular component	hsa-miR-4484
GO:0003743	1	9	54	16467	0.029136	1.54	translation initiation factor activity	molecular function	hsa-miR-4484
GO:0007202	1	9	59	16467	0.031796	1.5	activation of phospholipase C activity	biological process	hsa-miR-4484
GO:0006661	1	9	60	16467	0.032327	1.49	phosphatidylinositol biosynthetic process	biological process	hsa-miR-4484
GO:0006417	1	9	60	16467	0.032327	1.49	regulation of translation	biological process	hsa-miR-4484
GO:0006406	1	9	61	16467	0.032858	1.48	mRNA export from nucleus	biological process	hsa-miR-4484
GO:0030176	1	9	63	16467	0.033918	1.47	integral to endoplasmic reticulum membrane	cellular component	hsa-miR-4484
GO:0006914	1	9	65	16467	0.034978	1.46	autophagy	biological process	hsa-miR-4484
GO:0004221	1	9	65	16467	0.034978	1.46	ubiquitin thiolesterase activity	molecular function	hsa-miR-4484
GO:0050821	1	9	66	16467	0.035508	1.45	protein stabilization	biological process	hsa-miR-4484
GO:0007626	1	9	71	16467	0.038151	1.42	locomotory behavior	biological process	hsa-miR-4484
GO:0007265	1	9	73	16467	0.039207	1.41	Ras protein signal transduction	biological process	hsa-miR-4484
GO:0043197	1	9	83	16467	0.04447	1.35	dendritic spine	cellular component	hsa-miR-4484
GO:0005923	1	9	95	16467	0.050752	1.29	tight junction	cellular component	hsa-miR-4484
GO:0006112	1	9	98	16467	0.052317	1.28	energy reserve metabolic process	biological process	hsa-miR-4484
GO:0006413	1	9	102	16467	0.054399	1.26	translational initiation	biological process	hsa-miR-4484
GO:0030324	1	9	104	16467	0.055439	1.26	lung development	biological process	hsa-miR-4484
GO:0008543	1	9	120	16467	0.063721	1.2	fibroblast growth factor receptor signaling pathway	biological process	hsa-miR-4484
GO:0014069	1	9	124	16467	0.065782	1.18	postsynaptic density	cellular component	hsa-miR-4484
GO:0007173	1	9	133	16467	0.070403	1.15	epidermal growth factor receptor signaling pathway	biological process	hsa-miR-4484
GO:0000082	1	9	141	16467	0.074493	1.13	G1/S transition of mitotic cell cycle	biological process	hsa-miR-4484
GO:0032403	1	9	150	16467	0.079076	1.1	protein complex binding	molecular function	hsa-miR-4484
GO:0006511	1	9	153	16467	0.080599	1.09	ubiquitin-dependent protein catabolic process	biological process	hsa-miR-4484
GO:0045121	1	9	153	16467	0.080599	1.09	membrane raft	cellular component	hsa-miR-4484
GO:0051260	1	9	154	16467	0.081106	1.09	protein homooligomerization	biological process	hsa-miR-4484
GO:0031625	1	9	155	16467	0.081613	1.09	ubiquitin protein ligase binding	molecular function	hsa-miR-4484
GO:0016055	1	9	167	16467	0.087678	1.06	Wnt receptor signaling pathway	biological process	hsa-miR-4484
GO:0045211	1	9	187	16467	0.097705	1.01	postsynaptic membrane	cellular component	hsa-miR-4484
