# Supplementary material for: Comparative expression profiles of microRNA in left and right atrial appendages from patients with rheumatic mitral valve disease exhibiting sinus rhythm or atrial fibrillation
Source: J Transl Med. 2014 Apr 6;12:90. doi: 10.1186/1479-5876-12-90 (PMC4077055; doi:10.1186/1479-5876-12-90)
Supplement: Additional file 4 — Pathway analysis of the validated miRNAs. [file 1479-5876-12-90-S4.xls]

## Sheet: pathway-test.mirna-KEGG
#KEGG_ID	KEGG_name	Gene_ID	Gene_Name	miRNA
3040	Spliceosome	1655	DDX5	hsa-miR-1
3040	Spliceosome	1665	DHX15	hsa-miR-1
3040	Spliceosome	220988	HNRNPA3	hsa-miR-1
3040	Spliceosome	3192	HNRNPU	hsa-miR-1
3040	Spliceosome	6426	SRSF1	hsa-miR-1
3040	Spliceosome	8683	SRSF9	hsa-miR-1
5410	Hypertrophic cardiomyopathy (HCM)	3479	IGF1	hsa-miR-1
5410	Hypertrophic cardiomyopathy (HCM)	7170	TPM3	hsa-miR-1
5410	Hypertrophic cardiomyopathy (HCM)	7171	TPM4	hsa-miR-1
4530	Tight junction	64398	MPP5	hsa-miR-1
4971	Gastric acid secretion	4638	MYLK	hsa-miR-1
5202	Transcriptional misregulation in cancer	1655	DDX5	hsa-miR-1
5202	Transcriptional misregulation in cancer	3479	IGF1	hsa-miR-1
5202	Transcriptional misregulation in cancer	4233	MET	hsa-miR-1
5202	Transcriptional misregulation in cancer	5077	PAX3	hsa-miR-1
5202	Transcriptional misregulation in cancer	5218	CDK14	hsa-miR-1
5412	Arrhythmogenic right ventricular cardiomyopathy (ARVC)	2697	GJA1	hsa-miR-1
5034	Alcoholism	627	BDNF	hsa-miR-1
5034	Alcoholism	9759	HDAC4	hsa-miR-1
4966	Collecting duct acid secretion	523	ATP6V1A	hsa-miR-1
5120	Epithelial cell signaling in Helicobacter pylori infection	4233	MET	hsa-miR-1
5120	Epithelial cell signaling in Helicobacter pylori infection	523	ATP6V1A	hsa-miR-1
4520	Adherens junction	4233	MET	hsa-miR-23b-3p
4520	Adherens junction	7048	TGFBR2	hsa-miR-23b-3p
4530	Tight junction	22800	RRAS2	hsa-miR-23b-3p
4530	Tight junction	9218	VAPA	hsa-miR-23b-3p
5202	Transcriptional misregulation in cancer	4094	MAF	hsa-miR-23b-3p
5202	Transcriptional misregulation in cancer	4208	MEF2C	hsa-miR-23b-3p
5202	Transcriptional misregulation in cancer	4233	MET	hsa-miR-23b-3p
5202	Transcriptional misregulation in cancer	51274	KLF3	hsa-miR-23b-3p
5202	Transcriptional misregulation in cancer	5328	PLAU	hsa-miR-23b-3p
5202	Transcriptional misregulation in cancer	55204	GOLPH3L	hsa-miR-23b-3p
5202	Transcriptional misregulation in cancer	6935	ZEB1	hsa-miR-23b-3p
5202	Transcriptional misregulation in cancer	7048	TGFBR2	hsa-miR-23b-3p
5202	Transcriptional misregulation in cancer	7403	KDM6A	hsa-miR-23b-3p
5202	Transcriptional misregulation in cancer	905	CCNT2	hsa-miR-23b-3p
601	Glycosphingolipid biosynthesis - lacto and neolacto series	11041	B3GNT1	hsa-miR-23b-3p
601	Glycosphingolipid biosynthesis - lacto and neolacto series	2526	FUT4	hsa-miR-23b-3p
601	Glycosphingolipid biosynthesis - lacto and neolacto series	8707	B3GALT2	hsa-miR-23b-3p
4966	Collecting duct acid secretion	526	ATP6V1B2	hsa-miR-23b-3p
4966	Collecting duct acid secretion	760	CA2	hsa-miR-23b-3p
5166	HTLV-I infection	1386	ATF2	hsa-miR-26a-5p
5166	HTLV-I infection	22808	MRAS	hsa-miR-26a-5p
5166	HTLV-I infection	2932	GSK3B	hsa-miR-26a-5p
5166	HTLV-I infection	5532	PPP3CB	hsa-miR-26a-5p
5166	HTLV-I infection	94241	TP53INP1	hsa-miR-26a-5p
5222	Small cell lung cancer	5728	PTEN	hsa-miR-26a-5p
5222	Small cell lung cancer	5743	PTGS2	hsa-miR-26a-5p
4350	TGF-beta signaling pathway	130399	ACVR1C	hsa-miR-26a-5p
4350	TGF-beta signaling pathway	3625	INHBB	hsa-miR-26a-5p
4350	TGF-beta signaling pathway	4086	SMAD1	hsa-miR-26a-5p
5206	MicroRNAs in cancer	2146	EZH2	hsa-miR-26a-5p
5206	MicroRNAs in cancer	4170	MCL1	hsa-miR-26a-5p
5206	MicroRNAs in cancer	5292	PIM1	hsa-miR-26a-5p
5206	MicroRNAs in cancer	5728	PTEN	hsa-miR-26a-5p
5206	MicroRNAs in cancer	5743	PTGS2	hsa-miR-26a-5p
5200	Pathways in cancer	2932	GSK3B	hsa-miR-26a-5p
5200	Pathways in cancer	3082	HGF	hsa-miR-26a-5p
5200	Pathways in cancer	5728	PTEN	hsa-miR-26a-5p
5200	Pathways in cancer	5743	PTGS2	hsa-miR-26a-5p
5200	Pathways in cancer	613	BCR	hsa-miR-26a-5p
5200	Pathways in cancer	8030	CCDC6	hsa-miR-26a-5p
4720	Long-term potentiation	23236	PLCB1	hsa-miR-26a-5p
4720	Long-term potentiation	27330	RPS6KA6	hsa-miR-26a-5p
4720	Long-term potentiation	5532	PPP3CB	hsa-miR-26a-5p
4720	Long-term potentiation	5906	RAP1A	hsa-miR-26a-5p
4720	Long-term potentiation	775	CACNA1C	hsa-miR-26a-5p
4110	Cell cycle	2932	GSK3B	hsa-miR-26a-5p
4390	Hippo signaling pathway	154796	AMOT	hsa-miR-26a-5p
4390	Hippo signaling pathway	2932	GSK3B	hsa-miR-26a-5p
4390	Hippo signaling pathway	4086	SMAD1	hsa-miR-26a-5p
4668	TNF signaling pathway	1386	ATF2	hsa-miR-26a-5p
4668	TNF signaling pathway	182	JAG1	hsa-miR-26a-5p
4668	TNF signaling pathway	257397	TAB3	hsa-miR-26a-5p
4668	TNF signaling pathway	5743	PTGS2	hsa-miR-26a-5p
5202	Transcriptional misregulation in cancer	3205	HOXA9	hsa-miR-26a-5p
5202	Transcriptional misregulation in cancer	3248	HPGD	hsa-miR-26a-5p
5202	Transcriptional misregulation in cancer	4086	SMAD1	hsa-miR-26a-5p
4310	Wnt signaling pathway	23236	PLCB1	hsa-miR-26a-5p
4310	Wnt signaling pathway	23401	FRAT2	hsa-miR-26a-5p
4310	Wnt signaling pathway	2932	GSK3B	hsa-miR-26a-5p
4310	Wnt signaling pathway	5532	PPP3CB	hsa-miR-26a-5p
5206	MicroRNAs in cancer	1591	CYP24A1	hsa-miR-30c-5p
5206	MicroRNAs in cancer	1788	DNMT3A	hsa-miR-30c-5p
5206	MicroRNAs in cancer	54541	DDIT4	hsa-miR-30c-5p
5206	MicroRNAs in cancer	7329	UBE2I	hsa-miR-30c-5p
5206	MicroRNAs in cancer	7976	FZD3	hsa-miR-30c-5p
5206	MicroRNAs in cancer	9134	CCNE2	hsa-miR-30c-5p
5412	Arrhythmogenic right ventricular cardiomyopathy (ARVC)	3655	ITGA6	hsa-miR-30c-5p
5412	Arrhythmogenic right ventricular cardiomyopathy (ARVC)	6443	SGCB	hsa-miR-30c-5p
4360	Axon guidance	10371	SEMA3A	hsa-miR-30c-5p
4360	Axon guidance	1073	CFL2	hsa-miR-30c-5p
4360	Axon guidance	1808	DPYSL2	hsa-miR-30c-5p
4360	Axon guidance	2771	GNAI2	hsa-miR-30c-5p
4360	Axon guidance	5921	RASA1	hsa-miR-30c-5p
4360	Axon guidance	80031	SEMA6D	hsa-miR-30c-5p
4360	Axon guidance	8633	UNC5C	hsa-miR-30c-5p
4120	Ubiquitin mediated proteolysis	140739	UBE2F	hsa-miR-30c-5p
4120	Ubiquitin mediated proteolysis	23327	NEDD4L	hsa-miR-30c-5p
4120	Ubiquitin mediated proteolysis	4734	NEDD4	hsa-miR-30c-5p
4120	Ubiquitin mediated proteolysis	51465	UBE2J1	hsa-miR-30c-5p
4120	Ubiquitin mediated proteolysis	7329	UBE2I	hsa-miR-30c-5p
4120	Ubiquitin mediated proteolysis	8453	CUL2	hsa-miR-30c-5p
4120	Ubiquitin mediated proteolysis	9021	SOCS3	hsa-miR-30c-5p
4120	Ubiquitin mediated proteolysis	9690	UBE3C	hsa-miR-30c-5p
5414	Dilated cardiomyopathy	3655	ITGA6	hsa-miR-30c-5p
5414	Dilated cardiomyopathy	6443	SGCB	hsa-miR-30c-5p
5414	Dilated cardiomyopathy	70	ACTC1	hsa-miR-30c-5p
5206	MicroRNAs in cancer	131405	TRIM71	hsa-miR-125b-5p
5206	MicroRNAs in cancer	4170	MCL1	hsa-miR-125b-5p
5206	MicroRNAs in cancer	578	BAK1	hsa-miR-125b-5p
514	Other types of O-glycan biosynthesis	2526	FUT4	hsa-miR-125b-5p
514	Other types of O-glycan biosynthesis	3955	LFNG	hsa-miR-125b-5p
5131	Shigellosis	5217	PFN2	hsa-miR-133b
4151	PI3K-Akt signaling pathway	5516	PPP2CB	hsa-miR-133b
4151	PI3K-Akt signaling pathway	6446	SGK1	hsa-miR-133b
4962	Vasopressin-regulated water reabsorption	396	ARHGDIA	hsa-miR-133b
4114	Oocyte meiosis	5516	PPP2CB	hsa-miR-133b
4390	Hippo signaling pathway	5516	PPP2CB	hsa-miR-133b
4810	Regulation of actin cytoskeleton	5217	PFN2	hsa-miR-133b
3013	RNA transport	23279	NUP160	hsa-miR-133b
3013	RNA transport	9972	NUP153	hsa-miR-133b
5100	Bacterial invasion of epithelial cells	1211	CLTA	hsa-miR-133b
5220	Chronic myeloid leukemia	1488	CTBP2	hsa-miR-133b
5132	Salmonella infection	5217	PFN2	hsa-miR-133b
4721	Synaptic vesicle cycle	1211	CLTA	hsa-miR-133b
4721	Synaptic vesicle cycle	23025	UNC13A	hsa-miR-133b
3015	mRNA surveillance pathway	5516	PPP2CB	hsa-miR-133b
4530	Tight junction	5516	PPP2CB	hsa-miR-133b
600	Sphingolipid metabolism	166929	SGMS2	hsa-miR-133b
600	Sphingolipid metabolism	81537	SGPP1	hsa-miR-133b
5218	Melanoma	3845	KRAS	hsa-miR-143-3p
5206	MicroRNAs in cancer	3845	KRAS	hsa-miR-143-3p
4010	MAPK signaling pathway	3845	KRAS	hsa-miR-143-3p
4010	MAPK signaling pathway	6885	MAP3K7	hsa-miR-143-3p
4722	Neurotrophin signaling pathway	3845	KRAS	hsa-miR-143-3p
5214	Glioma	3845	KRAS	hsa-miR-143-3p
4151	PI3K-Akt signaling pathway	3655	ITGA6	hsa-miR-143-3p
4151	PI3K-Akt signaling pathway	3696	ITGB8	hsa-miR-143-3p
4151	PI3K-Akt signaling pathway	3845	KRAS	hsa-miR-143-3p
4510	Focal adhesion	3655	ITGA6	hsa-miR-143-3p
4510	Focal adhesion	3696	ITGB8	hsa-miR-143-3p
4912	GnRH signaling pathway	3845	KRAS	hsa-miR-143-3p
5205	Proteoglycans in cancer	3845	KRAS	hsa-miR-143-3p
5215	Prostate cancer	3845	KRAS	hsa-miR-143-3p
4810	Regulation of actin cytoskeleton	3655	ITGA6	hsa-miR-143-3p
4810	Regulation of actin cytoskeleton	3696	ITGB8	hsa-miR-143-3p
4810	Regulation of actin cytoskeleton	3845	KRAS	hsa-miR-143-3p
5200	Pathways in cancer	3655	ITGA6	hsa-miR-143-3p
5200	Pathways in cancer	3845	KRAS	hsa-miR-143-3p
5200	Pathways in cancer	7170	TPM3	hsa-miR-143-3p
4664	Fc epsilon RI signaling pathway	3845	KRAS	hsa-miR-143-3p
4012	ErbB signaling pathway	3845	KRAS	hsa-miR-143-3p
5211	Renal cell carcinoma	3845	KRAS	hsa-miR-143-3p
4660	T cell receptor signaling pathway	3845	KRAS	hsa-miR-143-3p
4660	T cell receptor signaling pathway	6885	MAP3K7	hsa-miR-143-3p
5220	Chronic myeloid leukemia	3845	KRAS	hsa-miR-143-3p
4512	ECM-receptor interaction	3655	ITGA6	hsa-miR-143-3p
4512	ECM-receptor interaction	3696	ITGB8	hsa-miR-143-3p
4530	Tight junction	3845	KRAS	hsa-miR-143-3p
5213	Endometrial cancer	3845	KRAS	hsa-miR-143-3p
4540	Gap junction	3845	KRAS	hsa-miR-143-3p
4721	Synaptic vesicle cycle	523	ATP6V1A	hsa-miR-143-3p
5216	Thyroid cancer	3845	KRAS	hsa-miR-143-3p
5216	Thyroid cancer	7170	TPM3	hsa-miR-143-3p
4370	VEGF signaling pathway	3845	KRAS	hsa-miR-143-3p
4360	Axon guidance	10371	SEMA3A	hsa-miR-145-5p
4360	Axon guidance	23380	SRGAP2	hsa-miR-145-5p
4360	Axon guidance	5530	PPP3CA	hsa-miR-145-5p
4360	Axon guidance	57522	SRGAP1	hsa-miR-145-5p
4360	Axon guidance	57556	SEMA6A	hsa-miR-145-5p
4360	Axon guidance	5921	RASA1	hsa-miR-145-5p
5205	Proteoglycans in cancer	10818	FRS2	hsa-miR-145-5p
5205	Proteoglycans in cancer	1975	EIF4B	hsa-miR-145-5p
5205	Proteoglycans in cancer	2317	FLNB	hsa-miR-145-5p
5205	Proteoglycans in cancer	27250	PDCD4	hsa-miR-145-5p
5205	Proteoglycans in cancer	5613	PRKX	hsa-miR-145-5p
5205	Proteoglycans in cancer	5829	PXN	hsa-miR-145-5p
5205	Proteoglycans in cancer	60	ACTB	hsa-miR-145-5p
5205	Proteoglycans in cancer	71	ACTG1	hsa-miR-145-5p
5220	Chronic myeloid leukemia	4088	SMAD3	hsa-miR-145-5p
5220	Chronic myeloid leukemia	7048	TGFBR2	hsa-miR-145-5p
4350	TGF-beta signaling pathway	4088	SMAD3	hsa-miR-145-5p
4350	TGF-beta signaling pathway	7048	TGFBR2	hsa-miR-145-5p
4350	TGF-beta signaling pathway	9372	ZFYVE9	hsa-miR-145-5p
5202	Transcriptional misregulation in cancer	1848	DUSP6	hsa-miR-145-5p
5202	Transcriptional misregulation in cancer	2313	FLI1	hsa-miR-145-5p
5202	Transcriptional misregulation in cancer	7048	TGFBR2	hsa-miR-145-5p
4144	Endocytosis	23327	NEDD4L	hsa-miR-145-5p
4144	Endocytosis	4088	SMAD3	hsa-miR-145-5p
4144	Endocytosis	7048	TGFBR2	hsa-miR-145-5p
4144	Endocytosis	9372	ZFYVE9	hsa-miR-145-5p
4010	MAPK signaling pathway	1848	DUSP6	hsa-miR-145-5p
4010	MAPK signaling pathway	2317	FLNB	hsa-miR-145-5p
4010	MAPK signaling pathway	5530	PPP3CA	hsa-miR-145-5p
4010	MAPK signaling pathway	5613	PRKX	hsa-miR-145-5p
4010	MAPK signaling pathway	5921	RASA1	hsa-miR-145-5p
4010	MAPK signaling pathway	7048	TGFBR2	hsa-miR-145-5p
4010	MAPK signaling pathway	9448	MAP4K4	hsa-miR-145-5p
4010	MAPK signaling pathway	9693	RAPGEF2	hsa-miR-145-5p
5414	Dilated cardiomyopathy	3696	ITGB8	hsa-miR-145-5p
5414	Dilated cardiomyopathy	5613	PRKX	hsa-miR-145-5p
5414	Dilated cardiomyopathy	60	ACTB	hsa-miR-145-5p
5414	Dilated cardiomyopathy	71	ACTG1	hsa-miR-145-5p
4520	Adherens junction	4088	SMAD3	hsa-miR-145-5p
4520	Adherens junction	60	ACTB	hsa-miR-145-5p
4520	Adherens junction	7048	TGFBR2	hsa-miR-145-5p
4520	Adherens junction	71	ACTG1	hsa-miR-145-5p
4520	Adherens junction	7525	YES1	hsa-miR-145-5p
5412	Arrhythmogenic right ventricular cardiomyopathy (ARVC)	3696	ITGB8	hsa-miR-145-5p
5412	Arrhythmogenic right ventricular cardiomyopathy (ARVC)	60	ACTB	hsa-miR-145-5p
5412	Arrhythmogenic right ventricular cardiomyopathy (ARVC)	71	ACTG1	hsa-miR-145-5p
5206	MicroRNAs in cancer	27250	PDCD4	hsa-miR-145-5p
5206	MicroRNAs in cancer	6624	FSCN1	hsa-miR-145-5p
5100	Bacterial invasion of epithelial cells	5829	PXN	hsa-miR-145-5p
5100	Bacterial invasion of epithelial cells	60	ACTB	hsa-miR-145-5p
5100	Bacterial invasion of epithelial cells	71	ACTG1	hsa-miR-145-5p
5100	Bacterial invasion of epithelial cells	9844	ELMO1	hsa-miR-145-5p
4915	Estrogen signaling pathway	109	ADCY3	hsa-miR-4484
4915	Estrogen signaling pathway	25759	SHC2	hsa-miR-4484
4910	Insulin signaling pathway	1977	EIF4E	hsa-miR-4484
4910	Insulin signaling pathway	25759	SHC2	hsa-miR-4484
4062	Chemokine signaling pathway	109	ADCY3	hsa-miR-4484
4062	Chemokine signaling pathway	25759	SHC2	hsa-miR-4484
4962	Vasopressin-regulated water reabsorption	109	ADCY3	hsa-miR-4484
4913	Ovarian steroidogenesis	109	ADCY3	hsa-miR-4484
5110	Vibrio cholerae infection	109	ADCY3	hsa-miR-4484
4150	mTOR signaling pathway	1977	EIF4E	hsa-miR-4484
4370	VEGF signaling pathway	25759	SHC2	hsa-miR-4484
5214	Glioma	25759	SHC2	hsa-miR-4484
4976	Bile secretion	109	ADCY3	hsa-miR-4484
4740	Olfactory transduction	109	ADCY3	hsa-miR-4484
4917	Prolactin signaling pathway	25759	SHC2	hsa-miR-4484
4918	Thyroid hormone synthesis	109	ADCY3	hsa-miR-4484
4971	Gastric acid secretion	109	ADCY3	hsa-miR-4484
5220	Chronic myeloid leukemia	25759	SHC2	hsa-miR-4484
5100	Bacterial invasion of epithelial cells	25759	SHC2	hsa-miR-4484
4914	Progesterone-mediated oocyte maturation	109	ADCY3	hsa-miR-4484
4911	Insulin secretion	109	ADCY3	hsa-miR-4484
4540	Gap junction	109	ADCY3	hsa-miR-4484
4970	Salivary secretion	109	ADCY3	hsa-miR-4484
4972	Pancreatic secretion	109	ADCY3	hsa-miR-4484
4727	GABAergic synapse	109	ADCY3	hsa-miR-4484
4012	ErbB signaling pathway	25759	SHC2	hsa-miR-4484
5414	Dilated cardiomyopathy	109	ADCY3	hsa-miR-4484
4912	GnRH signaling pathway	109	ADCY3	hsa-miR-4484
5032	Morphine addiction	109	ADCY3	hsa-miR-4484
4713	Circadian entrainment	109	ADCY3	hsa-miR-4484
4916	Melanogenesis	109	ADCY3	hsa-miR-4484
4723	Retrograde endocannabinoid signaling	109	ADCY3	hsa-miR-4484
4066	HIF-1 signaling pathway	1977	EIF4E	hsa-miR-4484
4114	Oocyte meiosis	109	ADCY3	hsa-miR-4484
4725	Cholinergic synapse	109	ADCY3	hsa-miR-4484
4724	Glutamatergic synapse	109	ADCY3	hsa-miR-4484
4270	Vascular smooth muscle contraction	109	ADCY3	hsa-miR-4484
4650	Natural killer cell mediated cytotoxicity	25759	SHC2	hsa-miR-4484
4722	Neurotrophin signaling pathway	25759	SHC2	hsa-miR-4484
3013	RNA transport	1977	EIF4E	hsa-miR-4484
230	Purine metabolism	109	ADCY3	hsa-miR-4484
5034	Alcoholism	25759	SHC2	hsa-miR-4484
4020	Calcium signaling pathway	109	ADCY3	hsa-miR-4484

## Sheet: pathway-test.KEGG
#Pathway_Id	S_gene_number	TS_gene_number	B_gene_number	TB_gene_number	Pvalue_of_Fisher's_Exact_Test	-LOG10(pValue)	pathway_description	miRNA
3040	18	387	79	4039	0.000351	3.455	Spliceosome	hsa-miR-1
5410	15	387	67	4039	0.001309	2.883	Hypertrophic cardiomyopathy (HCM)	hsa-miR-1
4530	18	387	90	4039	0.001793	2.746	Tight junction	hsa-miR-1
4971	13	387	56	4039	0.00192	2.717	Gastric acid secretion	hsa-miR-1
5202	25	387	145	4039	0.002368	2.626	Transcriptional misregulation in cancer	hsa-miR-1
5412	13	387	61	4039	0.004285	2.368	Arrhythmogenic right ventricular cardiomyopathy (ARVC)	hsa-miR-1
5034	23	387	137	4039	0.004931	2.307	Alcoholism	hsa-miR-1
4966	5	387	13	4039	0.005289	2.277	Collecting duct acid secretion	hsa-miR-1
5120	11	387	51	4039	0.007602	2.119	Epithelial cell signaling in Helicobacter pylori infection	hsa-miR-1
4520	11	251	62	4534	0.000491	3.309	Adherens junction	hsa-miR-23b-3p
4530	15	251	104	4534	0.000518	3.286	Tight junction	hsa-miR-23b-3p
5202	19	251	156	4534	0.000861	3.065	Transcriptional misregulation in cancer	hsa-miR-23b-3p
601	5	251	17	4534	0.001784	2.749	Glycosphingolipid biosynthesis - lacto and neolacto series	hsa-miR-23b-3p
4966	4	251	15	4534	0.007708	2.113	Collecting duct acid secretion	hsa-miR-23b-3p
5166	11	82	199	4039	0.002027	2.693	HTLV-I infection	hsa-miR-26a-5p
5222	6	82	69	4039	0.002517	2.599	Small cell lung cancer	hsa-miR-26a-5p
4350	6	82	71	4039	0.002912	2.536	TGF-beta signaling pathway	hsa-miR-26a-5p
5206	9	82	151	4039	0.00319	2.496	MicroRNAs in cancer	hsa-miR-26a-5p
5200	13	82	275	4039	0.003207	2.494	Pathways in cancer	hsa-miR-26a-5p
4720	5	82	55	4039	0.004792	2.32	Long-term potentiation	hsa-miR-26a-5p
4110	7	82	105	4039	0.005037	2.298	Cell cycle	hsa-miR-26a-5p
4390	8	82	137	4039	0.00613	2.213	Hippo signaling pathway	hsa-miR-26a-5p
4668	6	82	87	4039	0.007939	2.1	TNF signaling pathway	hsa-miR-26a-5p
5202	8	82	145	4039	0.008568	2.067	Transcriptional misregulation in cancer	hsa-miR-26a-5p
4310	7	82	116	4039	0.00863	2.064	Wnt signaling pathway	hsa-miR-26a-5p
5206	28	286	154	4534	2.15e-07	6.668	MicroRNAs in cancer	hsa-miR-30c-5p
5412	11	286	65	4534	0.002171	2.663	Arrhythmogenic right ventricular cardiomyopathy (ARVC)	hsa-miR-30c-5p
4360	16	286	121	4534	0.003517	2.454	Axon guidance	hsa-miR-30c-5p
4120	15	286	116	4534	0.005757	2.24	Ubiquitin mediated proteolysis	hsa-miR-30c-5p
5414	11	286	75	4534	0.006774	2.169	Dilated cardiomyopathy	hsa-miR-30c-5p
5206	22	146	154	4534	2.09e-09	8.681	MicroRNAs in cancer	hsa-miR-125b-5p
514	4	146	25	4534	0.007704	2.113	Other types of O-glycan biosynthesis	hsa-miR-125b-5p
5131	5	128	49	4534	0.011699	1.932	Shigellosis	hsa-miR-133b
4151	15	128	285	4534	0.013552	1.868	PI3K-Akt signaling pathway	hsa-miR-133b
4962	4	128	35	4534	0.016124	1.793	Vasopressin-regulated water reabsorption	hsa-miR-133b
4114	7	128	94	4534	0.016221	1.79	Oocyte meiosis	hsa-miR-133b
4390	9	128	144	4534	0.019728	1.705	Hippo signaling pathway	hsa-miR-133b
4810	10	128	177	4534	0.026941	1.57	Regulation of actin cytoskeleton	hsa-miR-133b
3013	8	128	129	4534	0.028459	1.546	RNA transport	hsa-miR-133b
5100	5	128	66	4534	0.037594	1.425	Bacterial invasion of epithelial cells	hsa-miR-133b
5220	5	128	69	4534	0.044251	1.354	Chronic myeloid leukemia	hsa-miR-133b
5132	5	128	70	4534	0.046618	1.331	Salmonella infection	hsa-miR-133b
4721	4	128	49	4534	0.048336	1.316	Synaptic vesicle cycle	hsa-miR-133b
3015	5	128	78	4534	0.068232	1.166	mRNA surveillance pathway	hsa-miR-133b
4530	6	128	104	4534	0.072444	1.14	Tight junction	hsa-miR-133b
600	3	128	36	4534	0.079918	1.097	Sphingolipid metabolism	hsa-miR-133b
5218	7	70	62	4534	3.86e-05	4.413	Melanoma	hsa-miR-143-3p
5206	10	70	154	4534	0.000105	3.98	MicroRNAs in cancer	hsa-miR-143-3p
4010	12	70	229	4534	0.000162	3.791	MAPK signaling pathway	hsa-miR-143-3p
4722	8	70	110	4534	0.000251	3.6	Neurotrophin signaling pathway	hsa-miR-143-3p
5214	6	70	61	4534	0.00031	3.509	Glioma	hsa-miR-143-3p
4151	13	70	285	4534	0.000335	3.475	PI3K-Akt signaling pathway	hsa-miR-143-3p
4510	10	70	180	4534	0.000378	3.422	Focal adhesion	hsa-miR-143-3p
4912	6	70	77	4534	0.001091	2.962	GnRH signaling pathway	hsa-miR-143-3p
5205	10	70	206	4534	0.001094	2.961	Proteoglycans in cancer	hsa-miR-143-3p
5215	6	70	80	4534	0.001333	2.875	Prostate cancer	hsa-miR-143-3p
4810	9	70	177	4534	0.00143	2.845	Regulation of actin cytoskeleton	hsa-miR-143-3p
5200	12	70	292	4534	0.001471	2.832	Pathways in cancer	hsa-miR-143-3p
4664	5	70	57	4534	0.001706	2.768	Fc epsilon RI signaling pathway	hsa-miR-143-3p
4012	6	70	84	4534	0.001718	2.765	ErbB signaling pathway	hsa-miR-143-3p
5211	5	70	62	4534	0.002485	2.605	Renal cell carcinoma	hsa-miR-143-3p
4660	6	70	92	4534	0.002736	2.563	T cell receptor signaling pathway	hsa-miR-143-3p
5220	5	70	69	4534	0.00397	2.401	Chronic myeloid leukemia	hsa-miR-143-3p
4512	5	70	72	4534	0.00477	2.321	ECM-receptor interaction	hsa-miR-143-3p
4530	6	70	104	4534	0.005036	2.298	Tight junction	hsa-miR-143-3p
5213	4	70	46	4534	0.005218	2.283	Endometrial cancer	hsa-miR-143-3p
4540	5	70	77	4534	0.006348	2.197	Gap junction	hsa-miR-143-3p
4721	4	70	49	4534	0.006544	2.184	Synaptic vesicle cycle	hsa-miR-143-3p
5216	3	70	26	4534	0.007106	2.148	Thyroid cancer	hsa-miR-143-3p
4370	4	70	53	4534	0.008636	2.064	VEGF signaling pathway	hsa-miR-143-3p
4360	16	160	121	4534	3.94e-06	5.405	Axon guidance	hsa-miR-145-5p
5205	21	160	206	4534	8.33e-06	5.079	Proteoglycans in cancer	hsa-miR-145-5p
5220	10	160	69	4534	0.000127	3.895	Chronic myeloid leukemia	hsa-miR-145-5p
4350	9	160	74	4534	0.001046	2.98	TGF-beta signaling pathway	hsa-miR-145-5p
5202	14	160	156	4534	0.001074	2.969	Transcriptional misregulation in cancer	hsa-miR-145-5p
4144	14	160	170	4534	0.00245	2.611	Endocytosis	hsa-miR-145-5p
4010	17	160	229	4534	0.002643	2.578	MAPK signaling pathway	hsa-miR-145-5p
5414	8	160	75	4534	0.00456	2.341	Dilated cardiomyopathy	hsa-miR-145-5p
4520	7	160	62	4534	0.005744	2.241	Adherens junction	hsa-miR-145-5p
5412	7	160	65	4534	0.007446	2.128	Arrhythmogenic right ventricular cardiomyopathy (ARVC)	hsa-miR-145-5p
5206	12	160	154	4534	0.007682	2.115	MicroRNAs in cancer	hsa-miR-145-5p
5100	7	160	66	4534	0.008088	2.092	Bacterial invasion of epithelial cells	hsa-miR-145-5p
4915	2	3	99	5832	0.000846	3.072	Estrogen signaling pathway	hsa-miR-4484
4910	2	3	136	5832	0.001595	2.797	Insulin signaling pathway	hsa-miR-4484
4062	2	3	184	5832	0.002909	2.536	Chemokine signaling pathway	hsa-miR-4484
4962	1	3	44	5832	0.022467	1.648	Vasopressin-regulated water reabsorption	hsa-miR-4484
4913	1	3	47	5832	0.023987	1.62	Ovarian steroidogenesis	hsa-miR-4484
5110	1	3	52	5832	0.026516	1.576	Vibrio cholerae infection	hsa-miR-4484
4150	1	3	57	5832	0.02904	1.537	mTOR signaling pathway	hsa-miR-4484
4370	1	3	63	5832	0.032064	1.494	VEGF signaling pathway	hsa-miR-4484
5214	1	3	65	5832	0.033071	1.481	Glioma	hsa-miR-4484
4976	1	3	68	5832	0.034579	1.461	Bile secretion	hsa-miR-4484
4740	1	3	69	5832	0.035081	1.455	Olfactory transduction	hsa-miR-4484
4917	1	3	70	5832	0.035584	1.449	Prolactin signaling pathway	hsa-miR-4484
4918	1	3	70	5832	0.035584	1.449	Thyroid hormone synthesis	hsa-miR-4484
4971	1	3	73	5832	0.03709	1.431	Gastric acid secretion	hsa-miR-4484
5220	1	3	73	5832	0.03709	1.431	Chronic myeloid leukemia	hsa-miR-4484
5100	1	3	76	5832	0.038594	1.413	Bacterial invasion of epithelial cells	hsa-miR-4484
4914	1	3	82	5832	0.041598	1.381	Progesterone-mediated oocyte maturation	hsa-miR-4484
4911	1	3	83	5832	0.042098	1.376	Insulin secretion	hsa-miR-4484
4540	1	3	86	5832	0.043597	1.361	Gap junction	hsa-miR-4484
4970	1	3	86	5832	0.043597	1.361	Salivary secretion	hsa-miR-4484
4972	1	3	86	5832	0.043597	1.361	Pancreatic secretion	hsa-miR-4484
4727	1	3	87	5832	0.044096	1.356	GABAergic synapse	hsa-miR-4484
4012	1	3	88	5832	0.044595	1.351	ErbB signaling pathway	hsa-miR-4484
5414	1	3	89	5832	0.045094	1.346	Dilated cardiomyopathy	hsa-miR-4484
4912	1	3	89	5832	0.045094	1.346	GnRH signaling pathway	hsa-miR-4484
5032	1	3	90	5832	0.045593	1.341	Morphine addiction	hsa-miR-4484
4713	1	3	94	5832	0.047587	1.323	Circadian entrainment	hsa-miR-4484
4916	1	3	99	5832	0.050075	1.3	Melanogenesis	hsa-miR-4484
4723	1	3	100	5832	0.050572	1.296	Retrograde endocannabinoid signaling	hsa-miR-4484
4066	1	3	104	5832	0.052558	1.279	HIF-1 signaling pathway	hsa-miR-4484
4114	1	3	107	5832	0.054047	1.267	Oocyte meiosis	hsa-miR-4484
4725	1	3	110	5832	0.055533	1.255	Cholinergic synapse	hsa-miR-4484
4724	1	3	116	5832	0.058502	1.233	Glutamatergic synapse	hsa-miR-4484
4270	1	3	118	5832	0.05949	1.226	Vascular smooth muscle contraction	hsa-miR-4484
4650	1	3	119	5832	0.059984	1.222	Natural killer cell mediated cytotoxicity	hsa-miR-4484
4722	1	3	119	5832	0.059984	1.222	Neurotrophin signaling pathway	hsa-miR-4484
3013	1	3	154	5832	0.077158	1.113	RNA transport	hsa-miR-4484
230	1	3	161	5832	0.080567	1.094	Purine metabolism	hsa-miR-4484
5034	1	3	176	5832	0.087845	1.056	Alcoholism	hsa-miR-4484
4020	1	3	179	5832	0.089296	1.049	Calcium signaling pathway	hsa-miR-4484
